# Supplementary material for: Assessing the impact of nitrogen supplementation in oats across multiple growth locations and years with targeted phenotyping and high-resolution metabolite profiling approaches
Source: Food Chem. 2021 Sep 1;355:129585. doi: 10.1016/j.foodchem.2021.129585 (PMC8121753; doi:10.1016/j.foodchem.2021.129585)
Supplement: Supplementary table 1 — Nitrogen field trial design. Location, year, oat varieties, basal nitrogen level, nitrogen applications and dates of application. [file mmc6.xlsx]

## Sheet: Sheet1
	Site and Year	N level	N applied (kg/ha)	Soil N (kg/ha)	Total N (kg/ha)	N application 1 Tillering	N application 2 Early Stem Extension	N application 3 Early Stem Extension + 2 weeks
	Lydbury North 2014	1	0	96	96	0	0	0
	Lydbury North 2014	2	50	96	146	0	50	0
	Lydbury North 2014	3	100	96	196	50	50	0
	Lydbury North 2014	4	150	96	246	50	50	50
	Lydbury North 2014	5	200	96	296	50	75	75
	ADAS 2014	1	0	22	22	0	0	0
	ADAS 2014	2	50	22	72	0	50	0
	ADAS 2014	3	100	22	122	50	50	0
	ADAS 2014	4	150	22	172	50	50	50
	ADAS 2014	5	200	22	222	50	75	75
	ADAS 2014	6	250	22	272	50	100	100
	ADAS 2015	1	0	24	24	0	0	0
	ADAS 2015	2	60	24	84	0	30	30
	ADAS 2015	3	120	24	144	40	40	40
	ADAS 2015	4	180	24	204	40	70	70
	ADAS 2015	5	230	24	254	40	95	95
	ADAS 2015	6	280	24	304	40	120	120
