# Supplementary material for: Assessing the impact of nitrogen supplementation in oats across multiple growth locations and years with targeted phenotyping and high-resolution metabolite profiling approaches
Source: Food Chem. 2021 Sep 1;355:129585. doi: 10.1016/j.foodchem.2021.129585 (PMC8121753; doi:10.1016/j.foodchem.2021.129585)
Supplement: Supplementary table 2 — Ultra High Performance Liquid Chromatography – Mass Spectrometry (ESI negative mode) compound retention time, analyte accurate mass (m/z), MS/MS fragmentation and identification. MultiBlock Hierarchical Principal Component Analysis (variety and nitrogen blocking statements) loadings (PC1 and PC2), nitrogen and variety based two-way ANOVA (Friedman test) p values following 5% False Discovery Rate (FDR) correction (Benjamini-Hochberg procedure), Spearmans Rho and associated p values. [file mmc7.xlsx]

## Sheet: ESI negative
											IBERS 2014 Variety		IBERS 2014 MB-HPCA Loadings (Nitrogen blocking)		ADAS 2014 Variety		ADAS 2014 MB-HPCA Loadings (Nitrogen blocking)		ADAS 2015 Variety		ADAS 2015 MB-HPCA Loadings (Nitrogen blocking)		IBERS 2014 Nitrogen level		IBERS 2014 MB-HPCA Loadings (Variety blocking)		ADAS 2014 Nitrogen level		ADAS 2014 MB-HPCA Loadings (Variety blocking)		ADAS 2015 Nitrogen level		ADAS 2015 MB-HPCA Loadings (Variety blocking)		Spearman correlation coefficient (IBER 2014)		Spearman correlation coefficient (ADAS 2014)		Spearman correlation coefficient (ADAS 2015)
	Peak No.	M/Z	RT	Identification	MF	MS/MS	MS/MS comments	Compound class	MSI ID level	PubChem CID	p-value	FDR	PC 1	PC 2	p-value	FDR	PC 1	PC 2	p-value	FDR	PC 1	PC 2	p-value	FDR	PC 1	PC 2	p-value	FDR	PC 1	PC 2	p-value	FDR	PC 1	PC 2	Rho	p-values	Rho	p-values	Rho	p-values
	ESI- 001	130.051	1.5045	Hydroxyproline/Aminolevulinic acid [M-H]	C5H9NO3	Not captured		Organic acid	3	CID: 5810 / CID: 137	0.0231443	0.0335326	-0.00742935	0.020351	0.181385	0.221806	0.00127207	0.0224892	8.30153e-08	4.85916e-07	-0.0024919	0.0221298	0.000139209	0.000205767	-0.0158451	0.0194732	0.000219439	0.000325452	0.00515036	-0.0130708	7.10877e-05	9.72197e-05	-0.0297611	-0.0247439	-0.275913	0.238997	0.401797	0.0516267	0.72253	6.6808e-05
	ESI- 002	131.035	2.41785	Glutarate [M-H] peak II	C5H8O4	Not captured		Organic acid	3	CID: 743	0.413958	0.445411	0.000534266	-0.0108925	0.0018189	0.00411597	0.00118863	-0.0129098	0.0610762	0.0879096	0.00695591	-0.0123938	0.170301	0.179717	-0.00152924	0.0196798	0.0603681	0.0662539	-0.0281997	-0.00631685	0.0590032	0.0634863	-0.0190788	-0.0107978	-0.0490511	0.83729	-0.465239	0.0219707	0.613269	0.00143918
	ESI- 004	131.046	1.08197	Asparagine [M-H]	C4H8N2O3	Not captured		Amino acid	2	CID: 6267	8.75622e-07	6.86425e-06	-0.0307591	-0.0027496	7.1472e-08	1.8812e-06	-0.0115185	-0.00188234	4.38944e-11	3.85393e-09	0.0222773	0.0133377	5.4806e-08	1.89447e-07	0.0221176	0.0295722	0.000157083	0.000241117	0.0207706	-0.000464028	3.86598e-07	6.89904e-07	-0.0347685	-0.0272525	0.398541	0.0817683	0.553352	0.00503333	0.782447	6.25021e-06
	ESI- 005	132.03	1.0923	Aspartic acid [M-H]	C4H7NO4	Not captured		Organic acid	2	CID: 5960	0.000475398	0.00111604	-0.0133947	0.0207476	1.84549e-07	2.50209e-06	-0.00163977	-0.00150588	1.86582e-10	7.12104e-09	0.0100788	0.0049919	0.000760141	0.000978598	0.0130326	0.0240718	0.943402	0.945556	0.0119909	0.000490465	0.0427721	0.0465929	-0.0347847	-0.0245119	0.453723	0.0444964	0.451141	0.0269177	0.852938	1.19482e-07
	ESI- 006	133.014	1.21673	Malic acid [M-H]	C4H6O5	115>71>87>73>89	Match (MassBank Record: KO001306)	Organic acid	2	CID: 525	5.99546e-09	5.26401e-07	-0.00370854	0.0342756	5.41274e-05	0.000222074	-0.00597493	0.0257912	0.0300042	0.0467086	0.00537084	0.0314876	2.73653e-05	4.56781e-05	-0.0373206	0.0034997	3.49948e-06	7.64315e-06	-0.0200814	0.0233932	8.15542e-07	1.40401e-06	0.00666199	0.0264959	-0.846132	2.58981e-06	-0.556877	0.00470563	-0.119834	0.57702
	ESI- 007	137.024	10.6626	Salicylic acid [M-H]	C7H6O3	93>109>110>79>80	Match (MassBank Record: EQ369654)	Phytohormone	2	CID: 338	0.0284023	0.040092	-2.11648e-05	-0.0353669	0.00247479	0.00544575	0.0118921	-0.0273535	1.44132e-06	6.45653e-06	-0.00730663	-0.0209838	2.7996e-06	5.69392e-06	0.003124	-0.0179192	3.7709e-07	1.06802e-06	0.0160993	-0.0157017	7.5899e-05	0.000103157	-0.0285983	-0.00624043	0.141022	0.553156	0.433518	0.0343168	0.655564	0.000506115
	ESI- 009	146.046	1.10641	Glutamic acid / Isoglutamic acid [M-H]	C5H9NO4	Not captured		Organic acid	3	CID: 33032 / CID: 440852	0.0136482	0.0212466	-0.0172052	0.0260989	0.0113008	0.0212011	-0.0125735	0.00186817	2.737e-06	1.06331e-05	0.0213292	0.0132066	2.16297e-06	4.58717e-06	-0.00240758	0.0186475	0.018712	0.0217893	0.026492	0.031217	1.95371e-06	3.23653e-06	-0.0197774	-0.041432	0.0981023	0.680726	0.556877	0.00470563	0.405322	0.0494222
	ESI- 010	151.04	5.35447	Hydroxyphenyl acetic acid / Vanillin [M-H]	C8H8O3	Not captured		Phenolic compounds	3	CID: 1292 / CID: 1183	7.30669e-07	6.16854e-06	-0.00729293	0.0166998	2.79673e-05	0.000133452	-0.0123874	0.0129689	0.767221	0.794363	0.00872703	0.0174409	0.0725545	0.0796285	-0.0332969	0.00820363	0.00137059	0.0018178	-0.0243342	0.0328358	0.00417987	0.00482885	0.00860168	0.00119697	-0.870658	5.96126e-07	-0.736628	4.04947e-05	-0.197374	0.355251
	ESI- 013	153.019	5.43027	Protocatechuic acid [M-H]	C7H6O4	135>109>153	Mass 109 fragment fits Protocatechic acid (MassBank Record: PR100601)	Organic acid	2	CID: 72	0.0145074	0.0223465	0.0131369	-0.0047064	0.0112195	0.021139	0.0155027	-0.00244895	0.0123806	0.0211483	-0.015329	0.0104073	0.0149887	0.0172705	-0.0164721	-0.0127808	0.00482513	0.00603485	0.00715488	-0.00590328	0.000454365	0.000569904	0.0192615	0.00637634	-0.423066	0.0630888	0.327782	0.117904	-0.398273	0.053907
	ESI- 016	154.062	1.06648	Histidine [M-H]	C6H9N3O2	Not captured		Amino acid	2	CID: 6274	1.97924e-08	8.21932e-07	-0.0202877	-0.0135192	7.71334e-08	1.8812e-06	-0.00882092	-0.00749345	3.15397e-08	2.23322e-07	0.0182987	-0.00375015	1.36981e-06	3.05202e-06	0.0103664	-0.0435891	0.0154427	0.0181266	0.00447391	-0.0031823	5.46964e-05	7.59865e-05	-0.0114404	0.0389445	0.239124	0.309931	-0.0493435	0.818894	0.197374	0.355251
	ESI- 019	162.077	1.10962	Valine / Isovaline [M+HCOOH-2H]	C5H11NO2	Not captured		Amino acid	2	CID: 6287 / CID: 94744	0.000172008	0.000474917	-0.0349486	-0.00868983	0.00589608	0.0116071	-0.0337809	-0.00247161	0.205858	0.244247	0.0327399	0.00710721	3.37504e-09	2.35181e-08	-0.0264962	0.00839068	2.56452e-11	3.93132e-10	-0.00668071	-0.0131192	3.01448e-10	1.76737e-09	-0.0064321	0.0174363	-0.416935	0.0674225	0	1	0.126883	0.554647
	ESI- 020	163.04	8.3507	Coumarate / Caffeic aldehyde / Hydroxycinamate [M-H] peak II	C9H8O3	Not captured		Phenolic compounds	3	CID: 637542 / CID: 5281871	0.0383739	0.0521552	-0.0196802	-0.0294911	5.05575e-05	0.000219479	0.00956523	-0.021231	0.000286245	0.000739186	0.023379	-0.0221734	1.83385e-07	5.19393e-07	-0.0153905	0.0188846	4.86941e-06	1.02773e-05	-0.0319419	-0.011019	6.21265e-11	6.19853e-10	0.0184598	-0.0400283	-0.214599	0.363578	-0.521631	0.00894269	-0.253767	0.231486
	ESI- 021	163.04	5.84204	Coumerate / Caffeic aldehyde / Hydroxycinamate [M-H] peak I	C9H8O3	Not captured		Phenolic compounds	3	CID: 637542 / CID: 5281871	0.000356284	0.000878701	-0.0186088	-0.00492558	0.0177448	0.0306692	-0.0120685	0.00906157	1.4569e-06	6.4604e-06	0.0239913	0.0119901	0.000379106	0.000510514	-0.0195081	0.0244257	0.0256666	0.0294194	-0.00528035	-0.00647004	4.73746e-08	9.67324e-08	-0.0258071	-0.013477	-0.557957	0.0105745	0.105736	0.622911	0.53573	0.00697345
	ESI- 022	164.072	2.2116	Phenylalanine [M-H]	C9H11NO2	Not captured		Amino acid	2	CID: 6140	0.00115351	0.00236417	-0.00281568	0.0297377	2.44453e-05	0.000119239	-0.00175823	0.0202937	2.29731e-08	1.82072e-07	0.0183854	0.0184667	9.04232e-05	0.000137833	0.00407835	0.0269636	0.000335052	0.000488663	0.0120367	0.00429462	1.25945e-07	2.3935e-07	-0.0309511	-0.0262517	0.104234	0.661874	0.377125	0.0692704	0.687285	0.000206996
	ESI- 026	173.009	1.40443	Aconitic acid [M-H] Peak I (major peak)	C6H6O6	Not captured		Organic acid	2	CID: 643757	6.80695e-07	5.85932e-06	0.00308966	0.000773998	5.11682e-06	3.30336e-05	0.0142504	0.00997103	0.054113	0.0798963	-0.00259954	0.0141802	0.000202927	0.000285529	-0.0215749	-0.00554305	2.3876e-05	4.40403e-05	-0.0286997	-0.0111481	0.00127983	0.00156068	0.00477327	0.00308811	-0.70511	0.000516227	-0.588598	0.00248091	-0.00704907	0.973922
	ESI- 027	173.105	1.04056	Arginine [M-H]	C6H14N4O2	Not captured		Amino acid	2	CID: 6322	0.000100976	0.000295523	-0.0282963	-4.83205e-05	1.01323e-06	8.39258e-06	-0.0114401	-0.000329743	2.63686e-10	7.58319e-09	0.0278227	-0.000355819	2.25057e-06	4.72727e-06	0.0246677	0.014131	0.0305674	0.0346746	0.018336	-0.0129456	7.04941e-09	2.03598e-08	-0.0354013	-0.0221635	0.508906	0.0219314	0.588598	0.00248091	0.768349	1.16103e-05
	ESI- 028	179.035	5.95279	Caffeic acid [M-H] (major peak)	C9H8O4	135>107>85>151	Match (MassBank Record: KO000511)	Organic acid	2+	CID: 689043	0.000414731	0.00100037	-0.0226327	0.000469001	0.0128955	0.023588	-0.00911144	0.0131916	0.00316663	0.00629028	0.000417642	0.0167644	5.34556e-05	8.53345e-05	0.0149092	0.0237804	0.0318982	0.0359983	0.0163132	-0.00721637	0.0115424	0.0131273	-0.0179945	-0.0243539	0.44146	0.0513437	0.578024	0.00309289	0.560401	0.00439606
	ESI- 030	179.056	1.09961	Hexose [M-H]	C6H12O6	Not captured		Sugars - hexose	3		3.28928e-05	0.000116902	-0.018992	-0.0168253	6.41878e-06	3.9688e-05	-0.00463079	-0.0145867	0.000199852	0.000557539	0.0195749	-0.00272178	5.53276e-05	8.76852e-05	-0.0272805	0.00259988	0.00284756	0.0036552	-0.0364853	-0.0130076	0.000572528	0.00071201	0.022225	0.0246267	-0.680585	0.000957717	-0.599171	0.00197502	-0.549828	0.00537998
	ESI- 031	180.067	1.47921	Tyrosine [M-H]	C9H11NO3	Not captured		Amino acid	2	CID: 6057	0.00114489	0.00235965	-0.00632571	0.00381061	0.000144498	0.000456364	0.0070266	0.00522082	1.71173e-06	7.36258e-06	0.0132473	0.00363418	0.16808	0.17823	0.0173335	0.0175325	0.103583	0.111728	0.0209608	-0.000591348	9.49819e-06	1.43289e-05	-0.0269295	-0.0219701	0.594745	0.00567658	0.616794	0.0013266	0.676711	0.000282176
	ESI- 032	191.02	1.37868	Citrate / Isocitrate [M-H]	C6H8O7	111>173>129>87>155	Match (MassBank Record: KNA00552 and KNA00794)	Organic acid	2	CID: 311 / CID: 1198	8.25455e-07	6.71064e-06	0.0174817	0.00997706	1.0091e-05	5.67942e-05	0.0200711	0.0146701	5.95496e-08	3.58113e-07	-0.0242078	0.010576	0.000188573	0.000267907	-0.0334123	-0.00717863	1.04452e-07	3.58237e-07	-0.0144824	0.0306919	9.03013e-08	1.76188e-07	0.0296954	0.0219144	-0.797081	2.58248e-05	-0.528681	0.00790719	-0.60622	0.00168903
	ESI- 033	193.035	1.14712	Pectic acid [M-H]	C6H10O7	Not captured		Organic acid	2	CID: 445929	5.45986e-07	5.2106e-06	0.0177264	0.0308105	0.000159904	0.000497856	0.0137184	0.0188404	1.92323e-08	1.62365e-07	-0.0199916	0.0242722	6.36655e-08	2.11736e-07	-0.0329333	-0.00333644	4.54833e-05	7.67967e-05	-0.0264633	0.00394367	5.21615e-10	2.72606e-09	0.024416	0.0364336	-0.680585	0.000957717	-0.514582	0.0100882	-0.489911	0.0150939
	ESI- 041	203.083	3.72651	Tryptophan [M-H]	C11H12N2O2	159>116>142>186>173>130	Match (MassBank Record: FIO00634)	Amino acid	2	CID: 6305	1.3526e-09	1.9793e-07	-0.0242919	-0.0126651	1.74764e-08	8.52459e-07	-0.00889928	0.0156323	2.30642e-09	3.97343e-08	0.0267244	0.00027666	0.000260368	0.000361714	0.0369552	0.000284679	0.000996572	0.00135029	0.0263778	-0.0398377	4.75725e-07	8.42111e-07	-0.0289793	-0.00287454	0.907446	3.36917e-08	0.7613	1.55761e-05	0.613269	0.00143918
	ESI- 043	218.103	2.54755	Pantothenic acid [M-H]	C9H17NO5	88>146>200	Match (MassBank Record: MT000131)	Vitamin	2	CID: 6613	0.00558646	0.0095386	0.00520736	0.0175767	0.134789	0.171018	-0.000574223	0.0126588	0.00458938	0.00872182	0.000248365	-0.000468866	1.23167e-09	1.46136e-08	0.00817836	0.0285754	2.23484e-07	6.67411e-07	-0.0214351	-0.030528	1.74696e-09	7.03591e-09	0.00252786	-0.0385617	0.104234	0.661874	-0.169178	0.429367	0.0422944	0.844433
	ESI- 044	223.061	6.15313	Sinapic acid [M-H] Peak I (6 mins)	C11H12O5	Not captured		Phenolic compounds	3	CID: 637775	1.1987e-10	2.63116e-08	0.0262831	-0.0247537	7.70949e-11	1.69223e-08	0.0291744	-0.0201896	1.03141e-11	1.50929e-09	-0.0195416	-0.0302943	8.16154e-10	1.15578e-08	0.037277	0.00620638	1.46165e-11	2.91665e-10	0.0354908	-0.0222647	3.64767e-11	4.85251e-10	-0.0395598	-0.0177595	0.797081	2.58248e-05	0.7613	1.55761e-05	0.778923	7.32714e-06
	ESI- 045	223.061	10.5846	Sinapic acid [M-H] Peak II (10.5 mins) [most dominant]	C11H12O5	208>179>164>138	Match (MassBank Record: KO001823)	Phenolic compounds	3	CID: 637775	4.45034e-08	1.22106e-06	-0.0184316	-0.0169398	2.50185e-10	3.66104e-08	-0.00698655	-0.0268637	8.30095e-12	1.50929e-09	0.0194907	-0.0125222	1.23631e-05	2.19734e-05	0.0327384	0.000429033	4.02733e-08	1.59279e-07	0.0371256	-0.0177261	2.13789e-08	4.86288e-08	-0.0376104	-0.0202752	0.815475	1.18001e-05	0.828266	5.82806e-07	0.845889	1.93186e-07
	ESI- 046	223.061	11.3959	Sinapic acid [M-H] Peak III (11.4 mins)	C11H12O5	Not captured		Phenolic compounds	3	CID: 637775	5.93829e-05	0.000186208	-0.00658674	-0.00533028	9.48543e-08	1.98291e-06	0.00110571	-0.0141682	1.00791e-08	1.029e-07	0.00555903	0.00679917	0.00019136	0.000270991	0.0250022	0.00501786	0.000364902	0.000528686	0.0301753	-0.0158803	0.0109224	0.0124544	-0.0323497	0.0110385	0.551825	0.0116523	0.750726	2.37712e-05	0.884659	9.62743e-09
	ESI- 048	228.081	1.09711	Ergothioneine [M-H]	C9H15N3O2S	Not captured		Amino acid	2	CID: 5351619	0.23037	0.266138	0.00876231	0.000514917	1.85698e-05	9.8479e-05	0.00137558	0.0125715	0.00142142	0.00305885	0.0258721	-0.00537774	0.138485	0.149008	-0.00927359	0.0131719	0.201499	0.211622	-0.0345205	-0.011973	2.15297e-09	8.43888e-09	0.0228433	-0.0208991	-0.294307	0.20783	-0.504009	0.0120321	-0.461714	0.0231324
	ESI- 049	243.081	7.3304	Biotin [M-H]	C10H16N2O3S	Not captured		Phenolic compounds	2	CID: 171548	0.000132586	0.000379407	-0.0157672	-0.00184232	1.8619e-05	9.8479e-05	-0.0208875	-0.00932036	7.29307e-09	8.00415e-08	0.0204562	-0.0142702	0.00569424	0.00677445	0.0191369	0.0167356	1.51884e-05	2.96343e-05	0.0268967	-0.00661575	6.18615e-06	9.52885e-06	-0.0318984	-0.0178659	0.613139	0.00404394	0.560401	0.00439606	0.764825	1.34646e-05
	ESI- 050	282.077	20.8048	(E)-Avenanthramide 1p (D) [M-H] (Peak I - minor)	C15H11NO2	Not captured		Avenanthramides	2	CID: 6443019	0.000335261	0.000845859	0.0138046	-0.0376388	0.000218239	0.000656213	0.0187906	-0.0304692	0.159488	0.197226	0.00863322	-0.0246075	5.80109e-10	1.06112e-08	-0.0210414	0.0169288	1.89594e-11	3.35733e-10	-0.0164709	0.0301062	2.39253e-08	5.35877e-08	0.0111957	0.00400911	-0.337227	0.145944	-0.299586	0.154961	-0.243193	0.252171
	ESI- 051	282.077	24.5453	(E)-Avenanthramide 1p (D) [M-H] (Peak II - major)	C15H11NO2	238>162>145>220>210>144>119>117>267>132	Match (Predicted LC-MS/MS Spectrum - 20V, Negative (FDB000281))	Avenanthramides	2+	CID: 6443019	0.00881458	0.0143851	0.0135487	-0.0340072	0.000818344	0.00205287	0.0189012	-0.0292856	0.000321448	0.000820441	0.0104714	-0.028959	1.13665e-09	1.38609e-08	-0.0182037	0.0137572	2.597e-11	3.93132e-10	-0.0097001	0.0340493	3.16212e-09	1.14725e-08	0.0213679	-0.0277259	-0.318832	0.170648	-0.239669	0.259325	-0.310159	0.14021
	ESI- 052	295.228	32.6664	Avenoleic acid [M-H]	C18H32O3	277>195>171>179>181>251>233>113>125	Match (Predicted LC-MS/MS Spectrum - 20V, Negative (FDB001265))	Lipids	2+	CID: 45934094	0.014352	0.022185	-0.0263282	0.0193544	0.109064	0.144214	-0.00689824	0.0166559	0.000515617	0.00125753	0.0193109	0.00929944	1.64331e-07	4.71511e-07	-0.0215814	-0.00707971	0.00684708	0.00839628	0.000166456	-0.0243532	2.84892e-05	4.04749e-05	0.0204156	0.0118696	-0.392409	0.087019	0.373601	0.0721266	-0.504009	0.0120321
	ESI- 053	295.228	32.3988	Hydroxyoctadecadienoic acid [M-H]	C18H32O3	277>223>209>157>275	Match (Predicted LC-MS/MS Spectrum - 20V, Negative (FDB001287))	Lipids	2	CID: 73746259	0.420866	0.449538	0.0275254	0.00632584	0.0526704	0.0778529	0.033256	0.00082339	0.132268	0.171791	-0.0270887	0.00302587	2.16297e-06	4.58717e-06	-0.00876329	0.011785	2.24485e-09	1.21665e-08	0.00538469	-0.0127338	4.2691e-08	8.79876e-08	-0.0118164	-0.0145986	-0.349489	0.130935	0.112785	0.599781	0.162129	0.449114
	ESI- 054	298.072	17.2699	Avenanthramide 2p (A) [M-H] (major peak)	C16H13NO5	254>178>145>236>226>160>134>119>93	Match (Avenanthramide 2P (A) MS2 ESI- FT-ICR-MS (deBrujin et al. Food Chem 277 (2019) 682-690)	Avenanthramides	2+	CID: 5281157	0.0187679	0.0278349	0.00812505	-0.0401694	6.13867e-05	0.000238485	0.0217278	-0.0345704	4.71042e-06	1.73771e-05	0.0153023	-0.0306489	2.76181e-09	2.12708e-08	-0.0171647	0.0139526	6.15609e-12	2.2521e-10	-0.0191358	0.0291492	2.02759e-11	3.4235e-10	0.0294394	-0.0262112	-0.282044	0.228291	-0.253767	0.231486	-0.377125	0.0692704
	ESI- 055	298.072	14.4229	Avenanthramide 4p (G); Avenanthramide 2P (A) / 4P (G) isomer [M-H] (peak I)	C16H13NO5	254>178>145>236>226>212>198>160>134>119	Match (Avenanthramide 2p (A) MS2 ESI- FT-ICR-MS, therefore Avenanthramide 4p (G) or unknown isomer (deBrujin et al. Food Chem 277 (2019) 682-690).	Avenanthramides	3	CID: 12003326 / CID: 5281157	0.000390292	0.00094662	0.00714881	-0.0403136	8.92748e-07	7.55719e-06	0.0185897	-0.0354852	2.61515e-06	1.02505e-05	0.0129803	-0.0286618	1.1253e-09	1.38609e-08	-0.0203735	0.0193316	1.05359e-11	2.81956e-10	-0.0307565	0.0288222	1.56705e-09	6.36975e-09	0.0266658	-0.00268962	-0.26365	0.261363	-0.41942	0.0413288	-0.401797	0.0516267
	ESI- 056	298.072	21.6963	Avenanthramide 1c (F) [M-H];	C16H13NO5	162>161>135>118>254	Match (Avenanthramide 1c (F) MS2 ESI- FT-ICR-MS (deBrujin et al. Food Chem 277 (2019) 682-690)	Avenanthramides	2+	CID: 9861088	0.0259162	0.036939	0.0149759	-0.0348899	0.00112379	0.00271069	0.0220102	-0.030101	0.00139655	0.00302013	0.00801869	-0.0320703	3.20718e-10	8.69331e-09	-0.0176238	0.011492	4.04511e-12	2.2521e-10	-0.00824662	0.0438234	3.41789e-10	1.89931e-09	0.0198364	-0.0266068	-0.239124	0.309931	-0.260816	0.218336	-0.229095	0.281561
	ESI- 057	298.072	19.1018	Avenanthramide 4p (G); Avenanthramide 2P (A) / 4P (G) isomer [M-H] (peak II)	C16H13NO5	178>254>134>145>226>236>160>280>119>212>197	Match (Avenanthramide 2p (A) MS2 ESI- FT-ICR-MS, therefore Avenanthramide 4p (G) or unknown isomer (deBrujin et al. Food Chem 277 (2019) 682-690).	Avenanthramides	3	CID: 12003326 / CID: 5281157	1.9131e-06	1.23507e-05	-0.000839803	-0.0274151	0.00109016	0.0026441	-0.00500088	-0.0192644	2.26789e-07	1.1713e-06	0.015578	-0.0171468	1.89042e-05	3.25448e-05	-0.0290109	0.0172559	0.000214141	0.000319754	-0.0141203	0.0221084	2.30445e-08	5.21471e-08	0.0323466	-0.00814925	-0.680585	0.000957717	-0.53573	0.00697345	-0.659088	0.000460584
	ESI- 061	312.088	21.5337	Avenanthramide 1f (E) isomer [M-H]	C17H15NO5	Not captured		Avenanthramides	2	CID: 10245047	4.89692e-05	0.000160429	0.00582572	-0.0399476	4.42588e-07	4.31769e-06	0.0206341	-0.0255853	0.000339308	0.00086102	0.0135185	-0.0240285	1.48629e-08	6.94129e-08	-0.0249807	0.0135218	1.22031e-11	2.81956e-10	-0.0367655	0.00883635	1.29628e-08	3.17914e-08	0.0208909	-0.00688711	-0.435329	0.0550558	-0.370076	0.0750715	-0.387699	0.0612185
	ESI- 062	312.088	25.6199	Avenanthramide 1f (E) [M-H]	C17H15NO5	Not captured		Avenanthramides	2	CID: 10245047	0.000963165	0.00203283	0.00552165	-0.0373761	2.08065e-05	0.000108602	0.0216833	-0.0243349	4.27339e-05	0.000136936	0.0144319	-0.0258949	1.26003e-08	6.01254e-08	-0.0197942	0.014402	8.61331e-12	2.81956e-10	-0.031634	0.0146308	2.51296e-09	9.51025e-09	0.0259203	-0.03082	-0.410803	0.0719762	-0.331306	0.113773	-0.401797	0.0516267
	ESI- 063	314.067	14.8707	Avenanthramide 2c (C); Avenanthramide 4c (K) [M-H] peak II (major)	C16H13NO6	178>161>134>135>133>270>152>108	Match (Avenanthramide C (2c) and K (4c) MS2 ESI- FT-ICR-MS (deBrujin et al. Food Chem 277 (2019) 682-690)	Avenanthramides	3+	CID: 11723200 / CID not available	0.00868745	0.0142839	0.0145921	-0.0382041	5.25875e-05	0.000219866	0.0234216	-0.0326916	1.63533e-06	7.10804e-06	0.0114125	-0.0324478	3.80451e-10	8.69331e-09	-0.0192485	0.0144895	2.40282e-12	2.2521e-10	-0.0189486	0.0373646	7.25496e-11	6.63527e-10	0.0305705	-0.0273616	-0.239124	0.309931	-0.296061	0.160112	-0.451141	0.0269177
	ESI- 064	314.067	11.8187	Avenanthramide 2c (C); Avenanthramide 4c (K) [M-H] peak I (minor)	C16H13NO6	178>161>134>135	Match (Avenanthramide C (2c) and K (4c) MS2 ESI- FT-ICR-MS (deBrujin et al. Food Chem 277 (2019) 682-690)	Avenanthramides	3+	CID: 11723200 / CID not available	0.000113299	0.000329391	0.0121405	-0.0393818	2.61109e-07	3.0165e-06	0.0184372	-0.0358932	4.34047e-08	2.76154e-07	0.0115236	-0.0314198	1.43174e-09	1.48699e-08	-0.0228021	0.0175665	4.18906e-11	4.75509e-10	-0.0275608	0.0376903	2.54963e-10	1.59898e-09	0.0314268	-0.0117818	-0.337227	0.145944	-0.433518	0.0343168	-0.475812	0.0187657
	ESI- 065	314.067	15.3036	Avenanthramide 5p (AA) [M-H]	C16H13NO6	194>270>150>296>252>242>227>178>176>168>164>145>122>119>107>94>91	Match (Avenanthramide 5p (AA) MS2 ESI- FT-ICR-MS (deBrujin et al. Food Chem 277 (2019) 682-690)	Avenanthramides	2+	CID not available	0.0109943	0.0174241	0.00242321	-0.0386797	0.000639131	0.00168011	0.0209106	-0.0310424	3.91742e-06	1.46987e-05	0.0227547	-0.0211922	2.60265e-08	1.06781e-07	-0.01714	0.0128237	1.06234e-10	9.14449e-10	-0.0192697	0.0252619	6.904e-10	3.36762e-09	0.0306214	-0.0270738	-0.288175	0.217903	-0.34188	0.102016	-0.465239	0.0219707
	ESI- 066	321.138	3.03665	Avenic acid A [M-H]	C12H22N2O8	Not captured		Avenic acids	2	CID: 102239751	0.0817337	0.102517	-0.00212617	-0.00260003	2.1591e-05	0.000109815	0.00438707	0.00540158	0.147439	0.187544	0.00762688	0.00105949	0.791326	0.793133	0.0153468	0.0102622	0.0323961	0.0364664	-0.0324972	0.00858713	0.774393	0.781513	0.00302998	-0.0134175	0.521168	0.0184526	-0.733104	4.6026e-05	0.045819	0.831643
	ESI- 067	324.088	22.3543	Avenanthramide 2pd (O) / Avenanthramide 4pd (R) [M-H]	C17H13NO3	178>171>145>280>134	Match (Avenanthramide 2pd (O) and Avenanthramide 4pd (R) reported in ESI- mode FT-ICR-MS (deBrujin et al. Food Chem 277 (2019) 682-690)	Avenanthramides	3+	CID not available	0.00178732	0.00344137	0.00173509	-0.0405663	0.000365593	0.00101579	0.0186129	-0.034766	7.69751e-07	3.52001e-06	0.0235288	-0.0218375	1.01095e-08	5.094e-08	-0.0222509	0.0101931	2.95763e-11	4.03482e-10	-0.0230422	0.0151919	5.18784e-11	5.69365e-10	0.0327919	-0.0159445	-0.392409	0.087019	-0.363027	0.081234	-0.486386	0.0159515
	ESI- 068	324.088	21.7588	Avenanthramide 1cd (N) [M-H];	C17H13NO3	280>186>179>174>171>160>253>262>145>134	Match (Avenanthramide 1cd (N) MS2 ESI- FT-ICR-MS (deBrujin et al. Food Chem 277 (2019) 682-690)	Avenanthramides	2+	CID not available	0.0247534	0.0353966	0.00474486	-0.0388634	0.0147069	0.0262453	0.0194195	-0.0314905	5.5566e-05	0.000174239	0.0241113	-0.0199138	3.06953e-08	1.1925e-07	-0.0180752	0.010745	1.13601e-10	9.59053e-10	-0.016722	0.0134679	1.40663e-10	9.95986e-10	0.0270159	-0.0183757	-0.337227	0.145944	-0.243193	0.252171	-0.359503	0.0844548
	ESI- 069	328.082	18.4658	Avenanthramide 2f (B) [M-H] (major)	C17H15NO6	284>269>256>178>160>268>251>241>240>175>161>134>147>148	Match (Avenanthramide 2f (B) MS2 ESI- FT-ICR-MS (deBrujin et al. Food Chem 277 (2019) 682-690)	Avenanthramides	2+	CID: 10087955	0.00229408	0.00430385	-0.00274092	-0.0403756	2.10277e-05	0.000108602	0.0182704	-0.0359839	2.38128e-07	1.20159e-06	0.022152	-0.0243115	2.5511e-08	1.05654e-07	-0.0210373	0.0150627	1.3553e-11	2.83323e-10	-0.029067	0.0208094	3.61721e-11	4.85251e-10	0.0323068	-0.0297473	-0.374015	0.104261	-0.355978	0.0877707	-0.451141	0.0269177
	ESI- 070	328.082	19.2484	Avenanthramide 3p (X) [M-H]	C17H15NO6	284>208>269>268>176>313>164>145>149>309>256>193>178>163>119	Match (Avenanthramide 3p (X) MS2 ESI- FT-ICR-MS (deBrujin et al. Food Chem 277 (2019) 682-690)	Avenanthramides	2+	CID not available	0.134137	0.160891	0.00860485	-0.0348299	0.00174287	0.00398501	0.0215859	-0.0294346	2.05449e-06	8.35111e-06	0.0119858	-0.0259938	2.97882e-08	1.16759e-07	-0.0132564	0.00699707	7.72957e-10	4.84754e-09	-0.0208719	0.014668	1.00926e-08	2.68525e-08	0.0295128	-0.0261821	-0.202336	0.392269	-0.243193	0.252171	-0.56745	0.00382811
	ESI- 071	328.083	20.1714	Avenanthramide 4f (H); Avenanthramide 2f (B) / 4f (H) isomer [M-H] (peak II)	C17H15NO6	284>178>134>175>269>256>175>160>148>268>251>234	Match (Avenanthramide 2f (B) MS2 ESI- FT-ICR-MS, therefore Avenanthramide 4f (H) or unknown isomer (deBrujin et al. Food Chem 277 (2019) 682-690).	Avenanthramides	3+	CID not available / CID: 10087955	7.39314e-08	1.7082e-06	-0.00297886	-0.0343622	0.000746691	0.00189478	0.00384747	-0.0245682	2.92978e-08	2.14362e-07	0.0160826	-0.0228247	1.46119e-06	3.20731e-06	-0.0332395	0.0175337	2.29147e-05	4.26253e-05	-0.0188137	0.0337042	2.81472e-08	5.99837e-08	0.0346868	-0.0181685	-0.754161	0.000122472	-0.560401	0.00439606	-0.652039	0.00055549
	ESI- 072	328.083	15.3272	Avenanthramide 4f (H); Avenanthramide 2f (B) / 4f (H) isomer [M-H] (peak I)	C17H15NO6	178>284>175>134>160>149>269>256>240>227>191	Match (Avenanthramide 2f (B) MS2 ESI- FT-ICR-MS, therefore Avenanthramide 4f (H) or unknown isomer (deBrujin et al. Food Chem 277 (2019) 682-690).	Avenanthramides	3+	CID not available / CID: 10087955	4.4738e-06	2.42469e-05	-0.00728661	-0.0406541	3.63089e-09	2.6566e-07	0.00931588	-0.0390173	2.03136e-08	1.68258e-07	0.0223547	-0.0217306	3.78545e-10	8.69331e-09	-0.0276754	0.0200819	1.95019e-10	1.52881e-09	-0.0378692	0.0255756	1.14557e-10	8.38174e-10	0.0320575	-0.0171835	-0.374015	0.104261	-0.521631	0.00894269	-0.542779	0.00613355
	ESI- 073	329.067	22.7434	Tricin (3',4',5-Trihydroxy-3,7-dimethoxyflavone) [M-H] (major)	C17H14O7	314>299	Match (MassBank Record: FIO00744)	Phenolic compounds	2+	CID: 5281702	0.0366754	0.0501573	0.0102871	0.0282384	0.0289775	0.0457594	0.0121216	0.0250369	0.000154195	0.000439555	-0.0251448	0.0207902	5.48759e-09	3.1698e-08	-0.01812	0.000753589	7.1643e-11	6.69176e-10	-0.00867896	0.0257504	8.79764e-11	7.14083e-10	0.0237588	-0.00822189	-0.251387	0.285008	-0.0493435	0.818894	-0.387699	0.0612185
	ESI- 074	340.082	18.8992	Avenanthramide 2cd (Q) [M-H]	C18H15NO6	178>187>161>134	Match (Avenanthramide 2cd (Q) MS2 ESI- FT-ICR-MS (deBrujin et al. Food Chem 277 (2019) 682-690)	Avenanthramides	2+	CID not available	0.0685851	0.0882957	0.00595021	-0.0396231	0.00027752	0.000796282	0.0189045	-0.0355162	7.60861e-05	0.000231957	0.019844	-0.024398	1.70128e-08	7.69959e-08	-0.0146101	0.00960405	1.91192e-11	3.35733e-10	-0.0192813	0.0289798	1.24049e-10	8.92749e-10	0.0272886	-0.0251517	-0.312701	0.179482	-0.334831	0.109749	-0.394748	0.0562646
	ESI- 075	340.083	19.4805	Avenanthramide 5pd (OO) [M-H]	C18H15NO6	296>194>178>176>150>145>171	Match (Avenanthramide 5pd (OO) MS2 ESI- FT-ICR-MS (deBrujin et al. Food Chem 277 (2019) 682-690)	Avenanthramides	2+	CID not available	0.0390471	0.0529064	0.00128259	-0.0393915	0.00132114	0.00311817	0.0173051	-0.036	3.44552e-06	1.30395e-05	0.0235331	-0.0211598	4.46855e-09	2.80242e-08	-0.0152832	0.00881835	1.16006e-10	9.60879e-10	-0.0167923	0.020313	5.41635e-10	2.78809e-09	0.0304509	-0.0216998	-0.245256	0.29731	-0.34188	0.102016	-0.489911	0.0150939
	ESI- 079	354.098	23.1605	Avenanthramide 4fd (S) [M-H]	C19H17NO6	178>201>310>322>175>134>160>152>186>295	Match (Avenanthramide 4fd (S) MS2 ESI- FT-ICR-MS (deBrujin et al. Food Chem 277 (2019) 682-690)	Avenanthramides	2+	CID not available	0.0042723	0.00765527	-0.00845406	-0.0359394	4.1881e-06	2.78572e-05	0.0166284	-0.0352167	2.00739e-07	1.06174e-06	0.024322	-0.0178668	8.1721e-08	2.65744e-07	-0.0219446	0.0103121	3.87523e-10	2.88344e-09	-0.0299352	0.0194268	3.2154e-09	1.14761e-08	0.0330739	-0.0276561	-0.374015	0.104261	-0.412371	0.0452338	-0.578024	0.00309289
	ESI- 080	354.098	22.6623	Avenanthramide 2fd (P) [M-H]	C19H17NO6	310>174>186>295>201>178>282>160>188>134>123>108>175	Match (Avenanthramide 2fd (P) MS2 ESI- FT-ICR-MS (deBrujin et al. Food Chem 277 (2019) 682-690)	Avenanthramides	2+	CID not available	0.0665231	0.0861464	-0.00456897	-0.0369691	0.000193735	0.00058655	0.0175905	-0.0345689	5.3116e-06	1.94316e-05	0.0238038	-0.0187321	5.4806e-08	1.89447e-07	-0.0174652	0.00924243	6.84147e-11	6.69176e-10	-0.0265321	0.0133236	9.81065e-10	4.45869e-09	0.0293684	-0.0280583	-0.337227	0.145944	-0.327782	0.117904	-0.479337	0.017786
	ESI- 081	356.077	16.9023	Avenanthramide 5cd (QQ) [M-H]	C18H15NO7	220>312>176>194>150>187>161	Match (Avenanthramide 5cd (QQ) ESI- FT-ICR-MS (deBrujin et al. Food Chem 277 (2019) 682-690)	Avenanthramides	2+	CID not available	0.0702306	0.0901497	-0.00113245	-0.0367782	0.000562483	0.00150567	0.0146097	-0.037558	8.95324e-06	3.18664e-05	0.0228011	-0.0207239	3.17801e-09	2.32524e-08	-0.0148014	0.0135627	2.02511e-10	1.55969e-09	-0.0186331	0.0275854	5.46187e-10	2.78809e-09	0.0290026	-0.0252523	-0.245256	0.29731	-0.338356	0.105831	-0.479337	0.017786
	ESI- 082	358.093	20.3178	Avenanthramide 3f (Y) [M-H] peak II (major)	C18H17NO7	314>299>298>208>176>343>175>149>164>165>160>286>134	Match (Avenanthramide 3f (Y) MS2 ESI- and ESI+ FT-ICR-MS (deBrujin et al. Food Chem 277 (2019) 682-690)	Avenanthramides	2+	CID not available	0.0213318	0.0311118	0.00499894	-0.0343952	0.00462343	0.00940593	0.0199331	-0.0310112	1.30205e-05	4.5728e-05	0.0159102	-0.0231849	1.38698e-07	4.11407e-07	-0.018628	0.00634023	2.27317e-09	1.21698e-08	-0.0224	0.00990505	5.94058e-09	1.79856e-08	0.0285439	-0.0282144	-0.245256	0.29731	-0.267865	0.205696	-0.511058	0.010705
	ESI- 083	358.093	17.1244	Avenanthramide 3f (Y) [M-H] peak II (minor)	C18H17NO7	Not captured		Avenanthramides	3	CID not available	0.00174773	0.00341002	0.00192011	-0.035641	3.464e-06	2.37609e-05	0.018238	-0.0327159	1.24827e-07	6.84988e-07	0.0115343	-0.0263535	4.74548e-09	2.85379e-08	-0.0229338	0.0132688	1.40565e-09	7.81112e-09	-0.0336391	0.00488059	2.93447e-08	6.22335e-08	0.0324064	-0.0221175	-0.386278	0.0925142	-0.401797	0.0516267	-0.68376	0.000229836
	ESI- 084	370.093	20.4239	Avenanthramide 5fd (PP) and Avenanthramide 3cd (W) [M-H] (shouldering peaks deconvolved as one peak in XCMS)	C19H17NO7	20.4 min peak: 201>194>150>326 (Avenanthramide PP (5fd)): 20.6 min peak: 187>208>164>161 (Avenanthramide W (3cd))	Match (Avenanthramide PP (5fd) and Avenanthramide W (3cd) MS2 ESI- FT-ICR-MS (deBrujin et al. Food Chem 277 (2019) 682-690)	Avenanthramides	3+	CID not available	0.0411354	0.055394	0.00181143	-0.0328082	0.0996594	0.135871	0.0149838	-0.0265431	9.90565e-05	0.000293823	0.0175421	-0.0192811	1.02814e-07	3.22396e-07	-0.0167043	0.00311397	6.85241e-07	1.80132e-06	-0.0145971	0.012378	7.75962e-09	2.18364e-08	0.0238323	-0.0224927	-0.251387	0.285008	-0.260816	0.218336	-0.45819	0.0243431
	ESI- 087	384.109	24.3177	Avenanthramide V (3fd) [M-H]	C20H19NO7	Not captured		Avenanthramides	2	CID not available	0.423187	0.449828	0.00715351	-0.0339766	0.0648648	0.093979	0.0188846	-0.0276949	0.000230422	0.0006168	0.014537	-0.0224433	5.48685e-07	1.36086e-06	-0.00855633	-0.00435911	1.15896e-07	3.82542e-07	-0.0115085	0.00115137	1.77963e-08	4.15562e-08	0.0260974	-0.020127	-0.0981023	0.680726	-0.123359	0.565784	-0.493435	0.0142745
	ESI- 089	387.114	1.09871	Disaccharide(s) [M+HCOOH-2H]	C12H22O11	341>	Confirms loss of HCOOH, therefore a C12H22O11 disacharide	Sugars	3	CID: 5988 / CID: 10712 / CID: 7247 / CID: CID: 439451 / CID: 22850438 / CID: 132613 / CID: 439867 / CID: 164939 / CID: 6255 / CID: 441422 / CID: 6134 / CID: 440656 / CID: 11727586 / CID: 439552 / CID: 11333 / CID: 439637 / CID: 439555 / CID: 152109 / CID: 439512 / CID: 439559	0.084238	0.105357	-0.022716	-0.011652	0.00920562	0.0175707	-0.0229921	-0.010956	0.769876	0.795236	0.00985138	0.00417312	0.000134516	0.000200178	0.00763065	0.0131429	1.67648e-05	3.24218e-05	0.0223515	0.000238622	0.0493006	0.0534394	5.93438e-08	-0.0100648	0.122628	0.60652	0.440567	0.0311845	-0.0140981	0.947869
	ESI- 091	431.098	12.0528	Isovitexin [M-H]	C21H20O10	311>341>413>385>363>261>283>281	Match (MassBank Record: FIO00754)	Phenolic compounds	2	CID: 162350	3.04435e-05	0.000110452	-0.0330658	-0.0117615	0.126816	0.162784	-0.0320013	-0.00694026	0.000635876	0.00149278	0.00469187	0.00770769	1.21825e-07	3.68836e-07	-0.0241509	-0.0174513	3.67472e-08	1.50766e-07	-0.00517612	0.0204166	0.0152021	0.0171121	0.0194171	0.00872645	-0.404672	0.0767561	-0.151555	0.47961	-0.616794	0.0013266
	ESI- 093	431.098	11.628	Vitexin [M-H]	C21H20O10	311>341>283>323	Match (MassBank Record: BS003308)	Phenolic compounds	2	CID: 5280441	0.00560697	0.0095386	0.0145701	0.0122376	0.00012622	0.000424083	0.0175476	0.0179669	0.0271503	0.0431846	-0.0212044	0.0177909	2.75844e-10	8.69331e-09	-0.0194025	-0.0018256	1.34552e-12	2.2521e-10	-0.0133378	0.0378837	5.70774e-13	6.95855e-11	0.0149579	-0.0016992	-0.171679	0.469228	-0.105736	0.622911	-0.133932	0.532676
	ESI- 096	447.093	14.8594	Orientin / Isoorientin/ other tetrahydroxy-isoflavone glucoside [M-H]	C21H20O11	Not captured		Phenolic compounds	3	CID: 5281675 / CID: 114776	0.625348	0.639924	-0.0359801	-0.0045443	0.284655	0.33235	-0.0344137	-0.0106934	0.348109	0.394883	0.0306871	0.0071909	9.31363e-11	8.69331e-09	-0.000405524	0.00198449	1.88346e-09	1.03355e-08	0.0166586	0.0185565	5.90296e-12	1.99338e-10	-0.0154697	-0.00807702	0.00613139	0.979533	0.19385	0.364079	0.183276	0.391318
	ESI- 098	476.12	12.8714	Avenanthramide 2c (C) - hexoside [M-H]	C22H23NO11	323>178>314>297>135>161>356	Match (Avenanthramide C (2c) - hexoside MS2 ESI- FT-ICR-MS (deBrujin et al. Food Chem 277 (2019) 682-690)	Avenanthramide hexosides	2+	CID not available	0.0336101	0.0462534	0.0127393	-0.0353453	0.0704142	0.101019	0.021484	-0.0292558	4.53408e-08	2.84352e-07	0.0081575	-0.0336258	5.54477e-10	1.06112e-08	-0.0156357	0.0151702	4.69121e-11	5.1486e-10	0.00227076	0.03566	7.75819e-11	6.81169e-10	0.0332011	-0.0219727	-0.275913	0.238997	-0.140981	0.511123	-0.486386	0.0159515
	ESI- 099	491.119	15.6163	Vitexin-7-glucoside [M+H]	C23H24O12	476>329>314>343>328>461>371>313	Match (MassBank Record: BS001131)	Phenolic compounds	2+	CID: 11972297	0.925753	0.932123	-0.0108392	0.037488	0.0249042	0.0406429	-0.0100927	0.0283045	0.718012	0.752284	-0.012316	0.0329449	8.67662e-08	2.80076e-07	-0.00363046	0.00494276	3.67472e-08	1.50766e-07	0.0170582	0.0225251	1.10317e-10	8.38174e-10	-0.000913994	0.00135167	-0.0674453	0.777541	0.299586	0.154961	0.045819	0.831643
	ESI- 100	506.13	12.7865	Avenanthramide 5f (BB) - hexoside [M-H]	C23H25NO12	Not captured	Very good accurate mass fit and sensible RT	Avenanthramide hexosides	2	CID not available	9.94367e-05	0.000294951	-0.00283395	-0.0335285	0.00465771	0.00940593	0.0133125	-0.0151647	1.72434e-05	5.91396e-05	0.0242898	-0.0149116	1.88231e-06	4.05066e-06	-0.0252686	0.0154685	3.65961e-05	6.35008e-05	-0.013318	0.00758684	3.2154e-09	1.14761e-08	0.0292672	-0.0237071	-0.478249	0.0329281	-0.236144	0.266607	-0.514582	0.0100882
	ESI- 101	518.13	14.625	Avenanthramide 5cd (QQ) - hexoside [M-H]	C24H25NO12	Not captured	Very good accurate mass fit and sensible RT	Avenanthramide hexosides	2	CID not available	0.0134533	0.0210178	0.00027496	-0.0416234	0.00168262	0.00386737	0.0154963	-0.0390053	6.47709e-07	3.02494e-06	0.0235279	-0.0242682	4.02219e-09	2.71588e-08	-0.0162297	0.0113977	1.80285e-11	3.35733e-10	-0.0153351	0.0212811	3.41094e-11	4.83033e-10	0.0321792	-0.0210673	-0.355621	0.123856	-0.22557	0.289232	-0.465239	0.0219707
	ESI- 102	520.146	11.2796	Avenanthramide 3f (Y) - hexoside [M-H] Peak I	C24H27NO12	Not captured	Very good accurate mass fit and sensible RT	Avenanthramide hexosides	3	CID not available	0.0013452	0.00268429	0.00174713	0.00528346	0.756562	0.792674	0.00685228	0.00203921	0.00075626	0.00174736	-0.0134316	0.0142791	4.79689e-07	1.21724e-06	-0.0117846	0.0259938	5.03921e-05	8.37959e-05	0.000810065	0.0126634	2.67745e-08	5.8675e-08	0.0224226	-0.026938	-0.159416	0.502004	-0.133932	0.532676	-0.401797	0.0516267
	ESI- 103	520.146	15.4207	Avenanthramide 3f (Y) - hexoside [M-H] Peak III	C24H27NO12	Not captured	Very good accurate mass fit and sensible RT	Avenanthramide hexosides	3	CID not available	0.00331184	0.00600785	0.011728	-0.0340496	5.80991e-05	0.000230987	0.0199746	-0.0294496	3.88739e-05	0.000125483	0.0103021	-0.0273654	3.39228e-08	1.27283e-07	-0.0211596	0.00687402	3.05931e-08	1.3167e-07	-0.0299192	0.00554631	1.54752e-09	6.34915e-09	0.0274362	-0.0271371	-0.269781	0.25002	-0.405322	0.0494222	-0.433518	0.0343168
	ESI- 104	520.146	14.6684	Avenanthramide 3f (Y) - hexoside [M-H] Peak II	C24H27NO12	208>358>400>314>149>175>164	Match (Avenanthramide 3f (Y) - hexoside MS2 ESI- FT-ICR-MS (deBrujin et al. Food Chem 277 (2019) 682-690)	Avenanthramide hexosides	2+	CID not available	0.0547689	0.0717718	0.00425619	-0.0341887	0.0207875	0.0353709	0.0141256	-0.0302511	0.0020931	0.00439651	0.0198667	-0.0185889	1.14174e-07	3.48071e-07	-0.0140402	0.0132261	2.10255e-08	9.36235e-08	-0.0192533	0.00582009	5.2632e-09	1.67431e-08	0.0217783	-0.0210023	-0.208467	0.37777	-0.214997	0.313023	-0.412371	0.0452338
	ESI- 105	532.146	16.0582	Avenanthramide 5fd (PP) - hexoside / Avenanthramide 3cd (W) - hexoside [M-H]	C25H27NO12	Not captured	Very good accurate mass fit and sensible RT	Avenanthramide hexosides	3	CID not available	0.0439348	0.0589829	-2.66781e-05	-0.0372661	0.00279637	0.00598832	0.0169724	-0.0258164	0.000151024	0.00043333	0.0213003	-0.0198524	4.83712e-08	1.74057e-07	-0.0157962	-0.00170956	7.00605e-08	2.52103e-07	-0.0169888	-0.00185804	3.00751e-09	1.10025e-08	0.0248439	-0.0240542	-0.324964	0.162116	-0.30311	0.149927	-0.440567	0.0311845
	ESI- 106	563.14	11.2409	Apigenin 6-C-glucosyl-O-arabinoside or Isovitexin-2-O-arabinoside [M-H] peak II (or flavone-3O-pentose-hexose; flavone-3O-hexose-pentose)	C26H28O14	413>293>443>341>323>311	Likely flavone-3O-pentose-hexose; flavone-3O-hexose-pentose	Phenolic compounds	3	CID‎: ‎131750832 / CID: 14427342	7.52442e-09	5.50537e-07	-0.0356164	-0.0147159	1.15273e-08	7.22929e-07	-0.032082	-0.0171368	3.14589e-06	1.20091e-05	0.025083	-0.00882055	1.96002e-10	8.69331e-09	-0.0358162	0.00973626	2.343e-12	2.2521e-10	-0.0323048	0.0280011	1.14586e-11	2.9144e-10	0.0264107	-0.00713138	-0.453723	0.0444964	-0.405322	0.0494222	-0.281963	0.181921
	ESI- 107	563.14	10.3697	Apigenin 6-C-glucosyl-O-arabinoside [M-H] peak I	C26H28O14	443>473>503>383>353>545>485>425>455>413>533>527>515>395>365	Match (MassBank Record: PR309300 )	Phenolic compounds	3	CID‎: ‎131750832 / CID: 14427342	0.046273	0.0619324	-0.0354204	-0.0132165	0.440625	0.493455	-0.0318922	-0.0167631	3.80642e-05	0.000123779	0.0277308	0.012121	1.03657e-08	5.11298e-08	0.000162015	0.0256651	3.96217e-09	2.02255e-08	-0.00124576	-0.00927932	1.07893e-08	2.81934e-08	-0.0277781	-0.0188644	0.202336	0.392269	0.250242	0.238252	0.461714	0.0231324
	ESI- 108	563.14	11.6523	Apigenin 6-C-glucosyl-O-arabinoside or Isovitexin-2-O-arabinoside [M-H] peak III (or flavone-3O-pentose-hexose; flavone-3O-hexose-pentose)	C26H28O14	413>293>443>473>353>341>323>311>293	Likely flavone-3O-pentose-hexose; flavone-3O-hexose-pentose	Phenolic compounds	3	CID‎: ‎131750832 / CID: 14427342	0.00108219	0.00225157	-0.031077	-0.00934068	0.0120872	0.0223893	-0.0260809	-0.00688046	0.418742	0.466567	0.000721336	0.00626722	2.01372e-09	1.70004e-08	-0.0192034	0.00218205	6.56594e-10	4.23889e-09	-0.0127623	0.0172104	0.00131646	0.0016009	0.00431844	0.00829992	-0.202336	0.392269	-0.130408	0.54361	-0.1868	0.382114
	ESI- 111	591.171	12.819	Isoswertisin-rhamnoside [M-H] (4 or 2-C)	C28H32O14	471>427>324>445>397>325>327>307>559>429>309>295>281>244>228>266	Commonality to FooDB Isoswertisin-rhamnoside 2-C and 4-C (Predicted LC-MS/MS Spectrum - 20V, Negative (FDB016464) and Predicted LC-MS/MS Spectrum - 20V, Negative (FDB001560))	Phenolic compounds	3	CID: 44258333 / CID: 44258351 / CID: 5280665	0.662627	0.673364	0.00609253	0.0072795	0.395536	0.447526	0.0167705	0.0129986	0.728809	0.75997	-0.0153659	0.018429	4.10363e-09	2.71588e-08	-0.00385826	-0.000754249	2.56452e-11	3.93132e-10	0.00218489	0.0232347	1.9666e-10	1.28856e-09	0.00381997	-0.0155062	0	1	0.00704907	0.973922	-0.0881134	0.682232
	ESI- 112	593.151	8.74938	Vicenin 2	C27H30O15	473>353>503>383>575>297>325	Match (MassBank Record: PR309303)	Phenolic compounds	3	CID: 442664 / CID: 5280641 / CID: 9916590 / CID: 441674 / CID: 16126794 / CID: 90795788 / CID: 5282152 / CID: 169419 / CID: 23724704 / CID: 167642 / CID: 441381	0.0378434	0.0515939	-0.0282759	-0.0254776	0.0669147	0.0966301	-0.0222712	-0.0286612	0.342491	0.390529	0.0293384	-0.00862406	2.27897e-10	8.69331e-09	-0.0189434	0.0055485	4.74502e-12	2.2521e-10	-0.00771999	0.0249156	1.23704e-12	1.08612e-10	-0.00889507	-0.0159119	-0.104234	0.661874	-0.0881134	0.682232	0.158604	0.459164
	ESI- 114	593.151	9.68631	Vitexin 2''-O-beta-D-glucoside; Iso-Vitexin 2''-O-beta-D-glucoside [M-H]	C27H30O15	311>431>473>341>297>353>383>413>446>503>505>547>578>561>282>197>203	Fragments 311, 282, 173, are characteristic of vitexin 2/isovitexin 2, neutral loss of 180 to form 313 m/z characteristic of glucoside	Phenolic compounds	3	CID: 442664 / CID: 5280641 / CID: 9916590 / CID: 441674 / CID: 16126794 / CID: 90795788 / CID: 5282152 / CID: 169419 / CID: 23724704 / CID: 167642 / CID: 441381	8.62597e-05	0.000261159	-0.0341891	-0.014256	0.000142632	0.000453736	-0.0311451	-0.0204552	0.423059	0.468997	0.0234553	-0.00928951	3.46069e-09	2.37382e-08	-0.0229894	0.0154737	3.43967e-11	4.31433e-10	-0.0167675	0.0271088	1.70556e-10	1.1847e-09	0.00499664	-0.000985996	-0.318832	0.170648	-0.338356	0.105831	-0.045819	0.831643
	ESI- 119	1047.51	29.7329	Avenacin B2 [M-H]	C54H80O20	Not captured		Saponin	2	CID: 4483252	0.00975686	0.0157473	0.0108172	-0.0204761	0.954155	0.962929	0.0120083	-0.0100149	0.265341	0.308978	-0.00766594	0.00516255	0.000202927	0.000285529	-0.015558	-0.011973	0.000865156	0.00118319	0.00531005	0.00285828	0.00205766	0.00246134	0.00832491	-0.00497228	-0.312701	0.179482	0.0810643	0.706506	-0.197374	0.355251
	ESI- 120	1092.54	30.0744	Avenacin A1 [M-H]	C55H83NO21	Not captured		Saponin	2	CID: 131751579	0.00177402	0.00343082	0.0271332	-0.0223011	0.000360922	0.0010092	0.0277321	-0.0219274	0.27827	0.320399	-0.0199763	-0.0238035	4.67468e-09	2.85026e-08	-0.0228783	0.00886657	1.21988e-10	9.91716e-10	-0.00149784	0.0155863	2.95767e-09	1.10025e-08	-0.00388392	-0.0100899	-0.232993	0.32287	-0.0352454	0.870125	0.0493435	0.818894
	ESI- 123	1223.57	24.7782	Avenacoside B2 [M+H]	C57H92O28	1061>899>1077>1043>915>753>881>995	Match (Avenacosides: Metabolism, and potential use as exposure biomarkers of oat intake. Pei Wang, Junli Yang, Shengmin Sang. Molecular nutrition & food research 2017. DOI:10.1002/mnfr.201700196)	Saponin	2+	CID: 71581002	4.76241e-06	2.51891e-05	-0.0202739	-0.0217896	0.209576	0.251376	-0.0132768	-0.029512	0.184346	0.224177	0.0206937	0.00145339	1.87079e-07	5.23106e-07	-0.0317515	0.00469336	8.44866e-08	2.9911e-07	0.00760506	0.0362377	1.79053e-05	2.59419e-05	0.0119951	-0.00385642	-0.692847	0.000708301	-0.0422944	0.844433	-0.324257	0.122143
	ESI- 124	1223.57	19.317	Avenacoside B2 [M+H] isomer peak I (minor)	C57H92O28	Not captured		Saponin	3	CID: 71581002	0.0184364	0.0274786	-0.0101529	-0.00581576	0.266357	0.313487	-0.00842879	-0.0129615	0.540192	0.586991	0.00258974	0.00650085	0.0230871	0.0262571	-0.0206219	-0.00416484	0.102428	0.110754	0.0129052	0.023473	0.230921	0.237968	-0.00536766	0.00351384	-0.680585	0.000957717	0.229095	0.281561	0.172702	0.419672
	ESI- 126	115.004	1.50633	Fumarate; Maleic acid [M-H] peak II	C4H4O4	Not captured		Organic acid	3	CID: 5460307 / CID: 444266	3.99436e-06	2.21965e-05	-0.0272501	0.0186268	0.000283307	0.000807609	-0.0286267	0.00943711	0.002874	0.00584114	0.0237222	0.0203544	1.07537e-07	3.32457e-07	-0.0321369	-0.00198427	5.96353e-10	3.96665e-09	-0.0255473	0.0197079	4.68249e-09	1.53404e-08	0.0176059	0.0203637	-0.588614	0.00632831	-0.482862	0.0168484	-0.246718	0.245147
	ESI- 128	117.02	1.50949	Succinate [M-H]	C4H6O4	99>73	Match (MassBank Record: KNA00525 )	Organic acid	2+	CID: 160419	0.00182098	0.00349087	-0.0349769	0.0123865	0.0138881	0.0249872	-0.0192715	0.00127337	0.0157587	0.026506	0.0207866	0.0203803	3.96051e-10	8.69331e-09	-0.0215052	0.0188201	0.000100237	0.000158859	-0.0172938	-0.00488683	1.41492e-08	3.41292e-08	-0.0190388	0.00488922	-0.226862	0.336125	-0.377125	0.0692704	0.299586	0.154961
	ESI- 133	152.035	2.36249	Aminosalicylic acid; Hydroxyanthranilate; [M-H]	C7H7NO3	Not captured		Phytohormone	2	CID: 4649 / CID: 54675871	0.00550515	0.0094775	-0.0221312	-0.0100235	0.470163	0.522536	-0.00319118	0.00955396	0.148053	0.187544	0.00443976	0.00649563	3.53068e-08	1.31353e-07	0.0027591	0.0240554	1.96815e-05	3.70823e-05	-0.00523165	-0.0362578	6.79575e-05	9.35214e-05	-0.0147421	-0.0133054	0.00613139	0.979533	0.123359	0.565784	0.387699	0.0612185
	ESI- 135	169.014	16.3572	Gallate [M-H]	C7H6O5	Not captured		Phenolic compounds	2	CID: 370	6.91144e-08	1.68562e-06	0.00820722	0.0268138	0.0245572	0.0405094	0.0108063	0.0123851	9.00099e-06	3.18664e-05	-0.00454271	0.0254635	0.000299971	0.000412813	-0.0355649	-0.00366114	0.0114518	0.0135874	-0.00680417	0.029314	1.59572e-05	2.34288e-05	0.0255701	0.0201749	-0.821607	8.91596e-06	-0.422944	0.0394784	-0.578024	0.00309289
	ESI- 139	182.046	1.6406	Methyl-nicotinate; Amino benzoic acid [M+HCOOH-2H]	C7H7NO2	138>	Loss of formic acid confirms HCOOH adduct is, therefore methyl-nicotinate or aminobenzoic acid	Vitamin derivative	3+	CID: 7151 / CID: 227	0.0345631	0.0474162	0.00219268	0.0258623	0.00230762	0.00514236	0.00861586	0.0252268	0.0405694	0.0616261	0.0062992	0.021018	3.90151e-05	6.32017e-05	-0.00895775	-0.000854191	6.03491e-06	1.24968e-05	-0.02664	-0.00945049	0.00010614	0.000141628	0.00311455	-0.0119737	-0.202336	0.392269	-0.366552	0.0781068	-0.0105736	0.960891
	ESI- 142	187.098	13.6314	Azelaic acid [M-H]	C9H16O4	125>169>97>143>83	Match (MassBank Record: KO000124)	Organic acid	2+	CID: 2266	0.15164	0.180407	-0.0123173	-0.008156	0.127352	0.162996	-0.01327	-0.0196764	0.000526286	0.00126945	0.0239965	-0.0223548	0.00709041	0.00841267	-0.0149576	0.00955127	0.000218547	0.000325228	0.00192541	0.0137362	1.11246e-10	8.38174e-10	0.0167041	0.0171131	-0.410803	0.0719762	-0.0704907	0.743437	-0.274914	0.193559
	ESI- 143	191.035	14.1094	Scopoletin [M-H]	C10H8O4	Not captured		Phenolic compounds	2	CID: 5280460	0.00170901	0.00336438	0.00478632	0.00621843	0.120542	0.156562	0.0037371	0.017834	0.226801	0.268371	-0.00694043	0.0232915	0.156001	0.166629	-0.00947514	0.000919559	0.00346442	0.00442116	-0.00552926	0.0121026	7.6658e-06	1.16044e-05	0.000803285	0.0161631	-0.355621	0.123856	-0.250242	0.238252	-0.0528681	0.80619
	ESI- 148	215.129	22.1685	Undecanedioic acid; [M-H]	C11H20O4	197>153>215>147>195>187>111	Match (LC-MS/MS Spectrum - Quattro_QQQ 25V, Negative (Annotated) (FDB022300))	Lipids	2+	CID: 15816	0.00381095	0.00685659	-0.0203315	0.0146566	0.390048	0.442458	-0.020824	0.0135731	0.0411294	0.0622614	0.0186055	0.0133682	0.000144772	0.000213272	-0.0187304	0.0203833	4.71795e-07	1.28645e-06	0.00566082	0.0090224	9.73593e-06	1.46372e-05	0.0145736	0.00210914	-0.502774	0.023856	-0.0281963	0.895946	-0.384175	0.063818
	ESI- 149	217.108	11.4555	Hydroxydecanedioic acid / Hydroxysebacic acid [M-H]	C10H18O5	155>199>171>137>181	Definitely a Hydroxydecanedioic acid / Hydroxysebacic acid, but hydroxy position not defined (MassBank Record: PR309119; FooDB Predicted LC-MS/MS Spectrum - 20V, Negative (FDB021973))	Lipids	3	CID: 128458 / CID: 3017884	0.154587	0.183416	-0.0142659	-0.015257	0.100739	0.136789	-0.0144478	-0.020326	9.55033e-05	0.00028521	0.0262142	-0.0204613	0.000247955	0.000346663	-0.0146574	-0.00387285	5.16467e-05	8.52364e-05	0.000226807	0.0119766	1.92803e-11	3.4235e-10	0.0174614	0.0225039	-0.361752	0.117054	-0.169178	0.429367	-0.214997	0.313023
	ESI- 154	245.045	12.3164	Glycerophosphoglycerol [M-H]	C6H15O8P	201>159>151>161>157>177>181>183>227>225>209>203>199>183	Fragments suggest it cannot be a C13H10O5 compound, a C6H15O8P is more likely, based on RT, glycerophosphoglycerol	Lipids	2+	CID: 439964	2.02702e-08	8.21932e-07	0.00321886	0.01559	0.00166997	0.00385851	0.00284871	0.0186447	7.05268e-05	0.000218037	-0.00961911	0.0250613	0.16229	0.172507	-0.036119	0.00383219	0.000670511	0.000928563	-0.0171252	0.0305902	4.45173e-07	7.91219e-07	0.0243505	0.00764368	-0.901315	5.86489e-08	-0.602696	0.00182726	-0.553352	0.00503333
	ESI- 161	277.123	4.94165	Pantetheine [M-H]	C11H22N2O4S	Not captured		Vitamins	2	CID: 439322	6.80695e-07	5.85932e-06	-0.0236921	-0.000522821	5.6152e-05	0.000226153	-0.00747688	-0.0117666	1.16843e-10	6.41176e-09	0.00106892	0.0281553	1.80334e-09	1.61542e-08	0.0296148	0.0167522	0.0266843	0.0304271	0.020485	-0.00706079	2.21635e-07	4.12278e-07	-0.0380899	-0.0124334	0.557957	0.0105745	0.793021	3.81072e-06	0.754251	2.06947e-05
	ESI- 162	281.139	7.60904	Dihydrophaseic acid [M-H]	C15H22O5	237>171>219>207>189>123>252>235>205>175>143>131>113	Match (Predicted LC-MS/MS Spectrum - 20V, Negative (FDB018059))	Caretonoid / Sequiterpenoid	2+	CID: 11988272	0.774007	0.782924	0.00928958	0.0177734	2.85636e-05	0.000134833	0.00155825	-0.00593515	8.05924e-11	5.89668e-09	0.00457989	0.0165049	0.00564014	0.00672832	0.00351025	0.0123367	0.542803	0.551598	0.0240342	0.00251055	0.00282484	0.00331578	-0.038208	-0.0162334	0.226862	0.336125	0.648515	0.000608974	0.891708	4.97716e-09
	ESI- 164	285.04	22.0152	Kaempferol [M-H]	C15H10O6	257>151>229>169>185>213>239>243>241>211>214>215>267>285>256>255>240>227>199>201>195>187>173>171>154>167>165>163>143>107>145>135>130	Match in ESI+ and ESI- (MassBank Record: PB004143 )	Phenolic compounds	2+	CID: 5280863	3.16867e-07	3.74835e-06	0.0106592	0.0191389	0.116765	0.153473	0.0117445	0.0153982	0.00488072	0.00919585	-0.00635045	0.0212963	0.00214026	0.00260269	-0.0348287	-5.88111e-05	0.00119023	0.00160279	-0.00248237	0.0237295	0.000191049	0.000249614	0.0193526	0.0146875	-0.840001	3.59538e-06	-0.250242	0.238252	-0.546303	0.00574642
	ESI- 167	287.223	30.6756	10,16-Dihydroxyhexadecanoic acid [M-H] (Peak I pos mode)	C16H32O4	269>267>251>171>155	Match (Predicted LC-MS/MS Spectrum - 20V, Negative (FDB016942))	Lipids	2+	CID: 441449	1.39767e-06	9.62488e-06	-0.0052633	-0.0175332	5.1495e-05	0.000219479	0.00955087	-0.0162874	0.0259737	0.0414635	0.0197692	-0.0167039	1.34286e-06	3.00773e-06	-0.032475	0.00150733	2.4325e-06	5.44831e-06	-0.0314484	-0.0158132	9.23492e-07	1.57748e-06	0.0109298	0.0109106	-0.70511	0.000516227	-0.507533	0.0113526	-0.214997	0.313023
	ESI- 169	293.212	32.1135	Hydroxylinolenic acid [M-H]	C18H30O3	275>235>211>171>265>249>231>195>183	Match (MassBank Record: PR309079)	Lipids	3	CID: 5280729 / CID: 129695302 / CID: 5312775 / CID: 5283011 / CID: 5282949 / CID: 6441681	0.590395	0.608412	-0.0218031	0.0212493	0.00529306	0.0105143	-0.00232844	0.0210022	0.732403	0.761908	0.0180922	0.0146431	3.80715e-06	7.39531e-06	-0.0086375	0.00287111	0.000214141	0.000319754	0.00307126	-0.0268581	2.36311e-06	3.82806e-06	-0.00228077	-0.000401308	-0.171679	0.469228	0.504009	0.0120321	0.0845889	0.694332
	ESI- 171	303.051	11.1587	Dihydroquercetin [M-H]	C15H12O7	125>275>259>177>217>149>257	Match (MassBank Record: BML01276)	Phenolic compounds	3	CID: 439533 / CID: 5281377 / CID: 77281453 / CID: 442752	2.14341e-07	3.1991e-06	0.000729049	0.0175669	0.44509	0.497187	0.00148	0.0209574	0.278798	0.320399	-0.00298501	0.0276633	0.0448601	0.0499838	-0.0346408	0.00375684	1.4818e-05	2.91709e-05	-0.00440814	0.0281049	3.07877e-06	4.91484e-06	0.00229111	0.0125489	-0.876789	3.94123e-07	-0.190325	0.373034	-0.15508	0.46933
	ESI- 172	306.077	1.38889	Glutathione [M-H]	C10H17N3O6S	Not captured		Tripeptide	2	CID: 124886	0.00695721	0.011702	-0.0183534	-0.0203523	0.144406	0.181127	-0.0158238	-0.0224825	0.00931765	0.0163618	-0.00162645	0.0118937	5.92697e-05	9.25958e-05	0.0124935	0.024391	0.000196578	0.000297578	0.0268403	0.0205033	0.148408	0.155121	-0.0174728	-0.00673232	0.282044	0.228291	0.514582	0.0100882	0.542779	0.00613355
	ESI- 173	309.207	30.1203	hydroperoxyoctadeca-trienoate; epoxy-oxo-octadecenoic acid; [M-H]	C18H30O4	291>171>251>289>269>273>237>185>137	Match hydroperoxyoctadeca-trienoate (MassBank Record: UT000265)	Lipids	3+	CID: 6439787 / CID: 5283017	0.971858	0.971858	-0.0347141	0.00811002	0.107442	0.142499	-0.024915	0.0103589	0.0591943	0.0860473	0.0331557	-0.00301906	1.48291e-09	1.48699e-08	-0.00458255	0.0017932	8.07073e-08	2.88053e-07	-0.0130821	-0.0081826	5.13299e-09	1.64481e-08	0.0137927	0.00536673	-0.0122628	0.959077	-0.0105736	0.960891	-0.169178	0.429367
	ESI- 174	309.207	30.7128	hydroperoxyoctadeca-trienoate; epoxy-oxo-octadecenoic acid; [M-H]	C18H30O4	291>221>195>209>171>273>251>239>185	Match hydroperoxyoctadeca-trienoate (MassBank Record: UT000265)	Lipids	3+	CID: 6439787 / CID: 5283017	0.371118	0.40427	-0.0234473	-0.00497893	0.0635781	0.0924198	-0.0166894	-0.00152869	0.000448983	0.00111991	0.0231416	-0.00157768	0.000186737	0.00026616	-0.0169577	0.000899918	0.000402267	0.000577108	-0.00486354	-0.00151978	1.6356e-05	2.39343e-05	0.0205254	0.0126121	-0.496643	0.0259118	-0.0246718	0.908896	-0.511058	0.010705
	ESI- 175	311.223	30.8333	Hydroperoxyoctadeca-dienoic acid; dihydroxyoctadeca-dienoic acid [M-H]	C18H32O4	293>223>275>201>235>171>291>253>241>239>231>183	Likely Hydroperoxyoctadeca-dienoic acid (See - FooDB: Predicted LC-MS/MS Spectrum - 20V, Negative (FDB030136))	Lipids	3+	CID: 85768813 / CID: 88100240	0.499743	0.52485	-0.0023623	0.00513284	0.0458811	0.0687434	0.0194358	0.00893778	0.574082	0.617701	0.00619728	-0.00623671	0.937046	0.937046	-0.00382788	0.0140247	0.00187602	0.00245843	-0.0238186	-0.0344045	0.525913	0.535675	0.00232482	0.000495214	-0.0674453	0.777541	-0.172702	0.419672	0.0176227	0.934861
	ESI- 176	312.095	1.47565	Adenosine [M+HCOOH-2H]	C10H13N5O4	266>134	Match (MassBank Record: EQ330451)	Amino acid	2+	CID: 60961	0.00108219	0.00225157	0.00709192	0.025762	0.00331135	0.00702262	0.00117519	0.0202355	0.117263	0.154126	-0.00109805	0.0189786	6.43605e-06	1.20745e-05	-0.0119139	0.0258671	5.84021e-05	9.60244e-05	0.0235322	0.020681	0.000210679	0.000272826	0.00457823	-0.025154	-0.196205	0.407071	0.324257	0.122143	-0.0810643	0.706506
	ESI- 177	313.238	31.4039	Dihydroxyoctadecenoic acid; Epoxy-hydroxystearate; Octadecanedioic acid;; [M-H]	C18H34O4	295>183>277>201>195>171>213>293>129	Match dihydroxy-octadecenoic acid (MassBank Record: UT000222)	Lipids	2+	CID: 71403936 / CID: 9818312 / CID: 70095	0.340576	0.376607	0.0178564	-0.00101167	0.363427	0.416565	0.0249577	0.00487731	0.0602629	0.0873116	-0.00468797	-0.0134909	0.000720606	0.00093043	0.00165587	0.0117877	5.67274e-06	1.18025e-05	-0.0183202	-0.0424257	0.0355469	0.0390127	-0.016612	-0.00659148	0.0551825	0.817261	-0.0352454	0.870125	0.49696	0.0134919
	ESI- 179	315.051	13.6081	Tetrahydroxy-methoxyflavone; Azaleatin; Capillarisin; Isorhamnetin; Pedalitin; Petunidin; Pinoquercetin; Rhamnetin; Sexangularetin; Tamarixetin [M-H]	C16H12O7	165>243>287>139>228>183>175>176>149>147>148>150>121>124	A Tetrahydroxy-methoxyflavone	Phenolic compounds	3		7.90495e-07	6.54768e-06	-0.00242131	0.0171079	0.0787907	0.111578	0.00325486	0.00415844	0.00560035	0.0102868	0.000170897	0.0229788	0.0339883	0.038357	-0.0342602	0.00220378	0.0396024	0.0442377	-0.00791332	0.0219133	0.000527943	0.000658428	0.0184935	0.00987167	-0.864526	8.83536e-07	-0.207948	0.329529	-0.546303	0.00574642
	ESI- 180	315.254	32.1011	Dihydroxyoctadecanoic acid [M-H]	C18H36O4	297>279>295>171>155>293>141>127>113	Match (Predicted LC-MS/MS Spectrum - 20V, Negative (FDB004012))	Lipids	2+	CID: 20391236	0.0239782	0.0346263	0.0296295	0.00497346	0.013335	0.0242063	0.0290472	0.0127577	0.892344	0.902625	-0.0248054	0.00103512	1.10081e-06	2.51695e-06	-0.0146777	0.00474923	6.47342e-08	2.34862e-07	-0.010433	-0.0317861	1.32409e-06	2.21861e-06	0.00172636	0.00586121	-0.423066	0.0630888	0.0176227	0.934861	-0.1868	0.382114
	ESI- 182	317.03	12.3645	Hexahydroxyflavone; Myricetin; Quercetagetin [M-H]	C15H10O8	207>163>273>191>299>249>229>181>153>151>289>255>208>185>147>135>113	Hexahydroxyflavone (not myricetin)	Phenolic compounds	3+	CID: 17918606 / CID: 5281672 / CID: 5281680	0.573281	0.592165	-0.00573956	0.00322698	0.963036	0.969662	-0.00833862	0.00477292	0.0606682	0.0876097	-0.00803256	0.0178411	0.621653	0.624499	-0.00907551	0.00228941	0.321317	0.334261	-0.00300462	0.000741143	0.000841017	0.00104002	-0.010559	0.0117104	-0.331095	0.153882	-0.0599171	0.780926	0.239669	0.259325
	ESI- 188	327.254	32.6434	MG(0:0/16:1/0:0) [M-H]	C19H36O4	Not captured		Lipids	2	CID: 9883914	0.0596578	0.0777145	-0.00917434	0.0141905	0.178466	0.218846	-0.00276627	0.0102867	0.461709	0.509272	0.0246365	0.00433924	0.0738853	0.0808869	-0.0181909	0.000839354	0.0260691	0.0298029	0.000311741	-0.0158425	3.24868e-06	5.14863e-06	-0.00970928	-0.00166382	-0.453723	0.0444964	0.26434	0.211953	0.200899	0.346549
	ESI- 211	367.103	8.82483	Feruloylquinate [M-H] peak II	C17H20O9	173>193>191>155>134	Match to MS2 Feruloylquinate Mass Bank (MassBank Record: PR309019)	Phenolic compounds	3+	CID: 5280529	3.95997e-05	0.000132704	-0.0116203	-0.0229376	0.014156	0.0253653	0.0143216	-0.0118836	0.00020616	0.000565651	0.0165282	-0.00569115	8.93383e-07	2.06419e-06	0.016955	0.0255955	4.42833e-06	9.52959e-06	0.00443607	-0.0320366	5.03921e-05	7.04526e-05	-0.01402	-0.0368985	0.380146	0.0982596	0.352454	0.0911833	0.239669	0.259325
	ESI- 212	367.103	5.92753	Feruloylquinate [M-H] peak I	C17H20O9	193>134>173>191	Match to MS2 Feruloylquinate Mass Bank (MassBank Record: PR309019)	Phenolic compounds	3+	CID: 5280529	7.62715e-05	0.000232522	0.000914514	-0.0247739	6.35072e-06	3.9688e-05	0.0186391	-0.0168943	0.0194134	0.0319195	0.0116546	0.000311071	1.16514e-05	2.07925e-05	0.0161638	0.027268	1.98119e-07	6.03987e-07	0.0339175	0.00804021	0.000217659	0.000279392	-0.00603305	-0.0347173	0.410803	0.0719762	0.53573	0.00697345	0.098687	0.646393
	ESI- 215	377.086	1.14077	Disacharide(s) [M+Cl]	C12H22O11	341>215>179>161>143	Loss of 35 (Cl+H), confirms as Cl adduct, 179, 161, 143 are all characteristic of a disacharide such as sucrose	Sugars	3		9.85254e-07	7.20877e-06	0.0256476	-0.0233481	0.000735366	0.00187689	0.0205204	-0.0235513	0.00511413	0.00951315	-0.0236601	-0.0172854	2.17384e-08	9.44865e-08	-0.0311495	-0.00337866	1.12104e-07	3.75675e-07	0.0291577	0.0267554	2.74255e-11	4.15165e-10	0.00110977	0.0310087	-0.515037	0.0201322	0.257291	0.224847	-0.0528681	0.80619
	ESI- 218	385.114	8.9778	Sinapoyl-glucose [M-H] peak III (major)	C17H22O10	267>249>		Phenolic compounds	3	CID: 5280406	0.000127112	0.000367121	-0.0339714	-0.0103315	0.00608672	0.0118523	-0.0259942	-0.0138366	0.0377026	0.0574702	0.0231295	0.00943	4.63261e-07	1.18239e-06	0.00897895	0.031619	6.39371e-06	1.31776e-05	0.0291898	0.0326289	2.34365e-06	3.81059e-06	-0.0116839	-0.0230622	0.17781	0.453256	0.422944	0.0394784	0.200899	0.346549
	ESI- 219	385.114	6.15207	Sinapoyl-glucose [M-H] peak I	C17H22O10	Not captured		Phenolic compounds	3	CID: 5280406	1.15618e-10	2.63116e-08	0.0264823	-0.0246807	7.03523e-11	1.69223e-08	0.0290321	-0.0215927	8.80076e-12	1.50929e-09	-0.0189729	-0.0309317	5.57268e-10	1.06112e-08	0.0375918	0.00678689	1.20504e-11	2.81956e-10	0.0351495	-0.0214958	6.61584e-11	6.44402e-10	-0.0394548	-0.0172739	0.809344	1.54618e-05	0.72253	6.6808e-05	0.814168	1.29438e-06
	ESI- 222	424.247	31.5715	PC(0:0/11:0); PE(14:0/0:0) [M-H]	C19H40NO7P	Not captured		Lipids	2	CID: 24779454 / CID: 9547070	0.000342996	0.000855542	0.0176726	0.024769	1.04456e-05	5.8046e-05	0.00467538	0.0225897	2.47066e-09	3.97343e-08	-0.0209589	0.00824124	9.28152e-06	1.66991e-05	0.0275415	-0.00697801	3.49948e-06	7.64315e-06	0.0294932	-0.0101819	1.22962e-09	5.39801e-09	-0.0358775	0.000333072	0.545694	0.0128173	0.53573	0.00697345	0.666137	0.000380053
	ESI- 224	431.192	7.75004	12-hydroxyjasmonic acid 12-O-beta-D-glucoside [M+HCOOH-2H]	C19H30O8	179>225>385>161>145>363>131	Match (Predicted LC-MS/MS Spectrum - 20V, Negative (FDB001489)	Phytohormone glycoside	2+	CID: 11966210	0.00468396	0.00825807	-0.00844144	0.0268544	1.98406e-06	1.52808e-05	-0.00472155	0.0306826	0.111182	0.148355	-0.0103961	0.0357441	2.66854e-08	1.08471e-07	-0.0136153	-0.00856265	7.07478e-11	6.69176e-10	0.0380622	0.0119729	1.48016e-11	3.09425e-10	-0.015558	-0.0115885	-0.171679	0.469228	0.482862	0.0168484	0.1868	0.382114
	ESI- 225	452.279	32.5891	1-16:0-lysoPE; PC(13:0/0:0); PE(16:0/0:0) [M-H]	C21H44NO7P	255>214>196	Match LysoPE(16:0) (MassBank Record: PR309148)	Lipids	2+	CID: 53480922 / CID not available	7.84792e-06	3.87105e-05	0.0217125	0.0150937	2.79404e-07	3.14509e-06	0.0170248	0.0112902	3.87845e-09	5.25972e-08	-0.0268961	-0.0044135	7.46616e-06	1.3714e-05	0.0291314	-0.00912539	3.91441e-07	1.10155e-06	0.0265895	-0.0209883	3.24238e-09	1.14791e-08	-0.0350035	0.00685373	0.600877	0.0050811	0.49696	0.0134919	0.64499	0.000666848
	ESI- 226	455.242	31.8154	PG(14:0/0:0) [M-H]	C20H41O9P; C19H39O7P;	Not captured		Lipids	2	CID: 90659368	0.00049563	0.00115123	0.0222925	0.0118986	0.000129211	0.000427604	0.0189171	0.00631121	1.06354e-06	4.81333e-06	-0.0263616	-0.0059654	5.85828e-06	1.11333e-05	0.0260918	-0.00813145	4.7193e-05	7.93782e-05	0.0246085	-0.00964893	8.62623e-08	1.69059e-07	-0.029616	0.00752008	0.582482	0.00704025	0.468763	0.0208567	0.60622	0.00168903
	ESI- 227	456.201	32.3281	PE(6:0/6:0) [M+HCOOH-2H]	C17H34NO8P	Not captured		Lipids	2	CID: 9546806	0.0270363	0.0384108	0.0242755	0.0169044	2.30508e-07	2.73494e-06	0.0238283	0.00744236	5.3703e-05	0.000169609	-0.026162	0.00528393	7.88375e-06	1.43609e-05	0.00449849	-0.000776573	9.9912e-07	2.46412e-06	0.0393533	-0.00697437	1.6764e-06	2.78766e-06	-0.0263614	0.000733187	0.0490511	0.83729	0.588598	0.00248091	0.486386	0.0159515
	ESI- 228	463.088	9.81065	bracteatin-O-glucoside; Delphinidin-O-glucoside; Gossypetin-rhamnoside; Hyperin; Myricitrin; Quercetin-O-glucoside; [M-H]	C21H20O12	343>301>419>385>325>283>273>257>229>151	Match Quercetin-4'-O-glucoside (MassBank Record: PR306585)	Phenolic compounds	3	CID: 23724746 / CID: 443650 / CID: 5281620 / CID: 5281643 / CID: 5281673 / CID: 5381351	4.01404e-08	1.17478e-06	0.00172422	0.0131663	0.00161625	0.00377412	0.00636819	0.0122338	0.00114678	0.00255551	-0.00219741	0.0254662	0.20709	0.215944	-0.0362649	0.00394829	0.0164431	0.0192494	-0.0112986	0.0333618	7.68365e-05	0.000104109	0.0197099	0.0122179	-0.919709	9.81443e-09	-0.637941	0.000796964	-0.489911	0.0150939
	ESI- 229	463.291	28.6054	dihydroxy-thiavitamin D3; Palmitoyl glucuronide (Palmitic acid) [M+HCOOH-2H]; hydroxyvitamin D3 6,19-sulfur dioxide adduct [M-H] Peak I	C26H42O2S	417>343>416>445>443>395>325>243>193	Loss of 46 (417 m/z) confirms formate adduct, fragments do not fit palmitoyl-glucuronide, therefore an isomer of dihydroxy-thiavitamin D3 (lack of reference spectra to confirm)	Vitamins	3	e.g. CID: 9547300 / CID: 161223 / CID: 9547442	0.0029858	0.00550742	-0.0334502	0.00735446	0.665769	0.702578	-0.0341607	0.0081299	0.0582739	0.0849908	0.0221429	0.0112872	5.14157e-09	3.00953e-08	-0.0170583	0.0161865	2.04467e-11	3.45235e-10	-0.000409053	-0.00709925	1.25374e-08	3.10956e-08	0.00131956	0.0041055	-0.26365	0.261363	0.133932	0.532676	-0.0528681	0.80619
	ESI- 231	472.158	3.51975	Formyltetrahydrofolate [M-H] peak I	C20H23N7O7	404>300>343>454>429>411>385	Lack of reference spectra available	Vitamins	3	CID: 137208346	0.00189725	0.00360559	-0.00169348	0.0260083	0.00024644	0.000726087	-2.70859e-05	0.0238357	4.35275e-05	0.000138468	-0.00848368	0.0306311	0.000794085	0.00101634	0.00719785	0.0326043	0.000643902	0.000897375	0.020884	-0.0169579	1.233e-08	3.09306e-08	-0.0248575	0.00146116	0.214599	0.363578	0.652039	0.00055549	0.507533	0.0113526
	ESI- 232	472.158	3.90755	Formyltetrahydrofolate [M-H] peak II	C20H23N7O7	404>300>343>454>429>411>385	Lack of reference spectra available	Vitamins	3	CID: 137208346	0.0208821	0.0306596	0.00117546	0.0224819	0.000595022	0.00157358	0.00153408	0.0294901	1.9892e-05	6.76944e-05	-0.0109857	0.0307368	0.000335597	0.000457537	0.00340354	0.0259327	1.93762e-06	4.52454e-06	0.022128	-0.0122511	2.88446e-09	1.08229e-08	-0.0260156	-0.0185769	0.0429198	0.857415	0.504009	0.0120321	0.422944	0.0394784
	ESI- 233	473.163	1.12266	Furcatin (disacharide derivative) [M+HCOOH-2H]	C20H28O10	Not captured		Sugars	2	CID: 442789	1.85184e-07	3.01096e-06	-0.0300262	-0.00907118	4.06539e-08	1.58129e-06	-0.0185492	-0.011709	2.27095e-10	7.12104e-09	0.0210133	0.0118248	1.23047e-07	3.69983e-07	0.025945	0.0283307	0.00010106	0.000159587	0.0308241	-0.0020544	2.07621e-05	2.97861e-05	-0.0341842	-0.0254387	0.5273	0.0168868	0.729579	5.22111e-05	0.793021	3.81072e-06
	ESI- 234	474.263	31.7442	1-18:3-lysoPE [M-H]	C23H42NO7P	Not captured		Lipids	2	CID: 52925136	1.54457e-05	6.63578e-05	0.0248985	0.00901924	1.7536e-06	1.39969e-05	0.0196745	0.00921588	3.58133e-09	5.24068e-08	-0.0278084	-0.00382811	1.20381e-06	2.72409e-06	0.0273545	-0.0144146	8.93383e-07	2.22838e-06	0.0341201	-0.0180993	2.74523e-08	5.90762e-08	-0.0346115	-6.95169e-05	0.521168	0.0184526	0.602696	0.00182726	0.704907	0.000119976
	ESI- 235	476.278	31.9256	LysoPE(18:2) [M-H] Peak I	C23H44NO7P	153>402>171>384>214		Lipids	2	CID: 52925130	3.02566e-06	1.77102e-05	0.0250746	0.00730862	1.93784e-07	2.50209e-06	0.0243751	0.00112397	0.00374816	0.00731307	-0.0197672	-0.0124212	2.75825e-06	5.68484e-06	0.0304265	-0.00934834	9.33568e-08	3.27869e-07	0.0302272	-0.0140414	1.04854e-05	1.57102e-05	-0.015034	0.00871874	0.680585	0.000957717	0.482862	0.0168484	0.253767	0.231486
	ESI- 236	476.278	32.2604	LysoPE(18:2) [M-H] Peak II	C23H44NO7P	279>196>214	Match LysoPE(18:2/0:0) (MassBank Record: PR309149 )	Lipids	2+	CID: 52925130	4.54428e-06	2.43285e-05	0.0246427	0.0154041	1.21481e-07	2.15651e-06	0.0182494	0.00994224	4.03225e-08	2.64202e-07	-0.0242502	-0.00054063	5.88275e-07	1.44275e-06	0.0293549	-0.0110702	2.41247e-06	5.43115e-06	0.0275968	-0.0161653	1.03484e-08	2.73673e-08	-0.0302606	0.00578899	0.582482	0.00704025	0.592122	0.00230129	0.616794	0.0013266
	ESI- 239	478.294	32.8758	LysoPE(18:1) [M-H]	C23H46NO7P	281>196>214	Match LysoPE(18:1/0:0) (MassBank Record: PR309151)	Lipids	2+	CID: 9547071	3.2014e-05	0.000115198	0.0194943	0.0181303	3.20765e-05	0.000146683	0.0148118	0.0119864	2.34287e-07	1.19595e-06	-0.025993	-0.00158168	3.24868e-06	6.42419e-06	0.027093	-0.0102533	5.85804e-08	2.21639e-07	0.0206617	-0.0227185	4.87757e-08	9.86752e-08	-0.0311316	0.0103488	0.637665	0.0024892	0.394748	0.0562646	0.627368	0.00103294
	ESI- 240	480.31	33.6544	LysoPE(18:0) [M-H]	C23H48NO7P;	283>196>214	Match LysoPE(18:0/0:0) (MassBank Record: UT002196)	Lipids	2+	CID: 9547068	1.58714e-05	6.63578e-05	0.0194153	0.0104175	9.12147e-06	5.20042e-05	0.0150863	0.0080416	2.32256e-08	1.82072e-07	-0.0252343	-0.00729714	4.58954e-05	7.38025e-05	0.0275778	-0.00975029	1.49405e-05	2.92807e-05	0.0196652	-0.0236213	1.22275e-08	3.08499e-08	-0.0318277	0.00794136	0.66219	0.00146844	0.440567	0.0311845	0.634417	0.000869841
	ESI- 241	480.31	32.6544	LysoPC(15:0); LysoPE(0:0/18:0); PC(14:0/O-1:0); PC(15:0/0:0); PC(7:0/O-8:0);; [M-H] peak I	C23H48NO7P;	Not captured		Lipids	3	CID: 24779458 / CID: 9547068 / CID: not available / CID: 24779458 / CID: not available	0.000313075	0.000794451	0.0218528	0.0125525	3.02696e-05	0.000141365	0.00918778	0.00126422	7.19569e-07	3.32516e-06	-0.0240812	-0.0087872	1.72972e-05	3.00137e-05	0.0270886	-0.000522279	0.0414756	0.0462126	0.0256394	-0.0110453	8.1721e-08	1.60877e-07	-0.029931	0.0067231	0.607008	0.00453809	0.581549	0.00287609	0.655564	0.000506115
	ESI- 242	483.273	33.0904	LysoPG(16:0) [M-H] peak II	C22H45O9P	255>153>227>391	Match LysoPG(16:0/0:0) (METLIN: 40874, ESI- 20V experimental)	Lipids	2+	CID: 90657603	0.000151026	0.000422296	0.0191741	0.0105509	0.000257503	0.000753625	0.0150625	0.00644976	3.87669e-07	1.91221e-06	-0.0255846	-0.00826163	5.6984e-05	8.99856e-05	0.0255303	-0.0111273	4.99807e-05	8.34278e-05	0.018976	-0.018704	1.98336e-08	4.55381e-08	-0.0285046	0.0126015	0.594745	0.00567658	0.433518	0.0343168	0.518107	0.00950118
	ESI- 243	483.273	32.8111	LysoPG(16:0); PG(16:0/0:0);; [M-H] peak I	C22H45O9P	Not captured		Lipids	2	CID: 90657603	0.000195132	0.000520851	0.0202311	0.0108714	6.10658e-05	0.000238485	0.0164595	0.00672797	1.82566e-06	7.56101e-06	-0.0263972	-0.0076969	3.06496e-05	5.02059e-05	0.0257836	-0.0111043	3.26232e-05	5.77483e-05	0.0213584	-0.0180407	1.84767e-08	4.26909e-08	-0.0286082	0.0137711	0.582482	0.00704025	0.451141	0.0269177	0.514582	0.0100882
	ESI- 244	484.268	30.4419	Lysophosphotidylserine [M-H];; L-Alfa-Lysophosphatidylcholine, PC(0:0/12:0)[U]; PC(6:0/O-6:0)[U]; PC(O-10:0/2:0)[U]; [M+HCOOH-2H]	C21H44NO9P	Not captured		Lipids	3	CID: 5288706 / CID: 460605 / CID: not available / CID: not available	3.23181e-07	3.74835e-06	-0.0161182	0.0268614	1.22808e-07	2.15651e-06	-0.0101931	0.0156961	5.79635e-10	1.2723e-08	0.00418924	0.0307614	1.19191e-06	2.71113e-06	0.0269999	0.0162955	8.18929e-07	2.05434e-06	0.0306614	-0.0192066	4.43509e-09	1.48117e-08	-0.0381516	-0.0143625	0.576351	0.00781649	0.659088	0.000460584	0.771874	9.98553e-06
	ESI- 246	504.31	32.3165	LysoPE(0:0/20:2); [M-H]	C25H48NO7P	Not captured		Lipids	2	CID: 52925140	6.66239e-06	3.32362e-05	0.0264536	0.019797	8.95156e-07	7.55719e-06	0.021036	0.00795503	2.80922e-07	1.40142e-06	-0.0278523	-0.000501624	9.879e-08	3.16561e-07	0.0327919	-0.00569363	5.51123e-06	1.15211e-05	0.0319902	-0.0167233	5.12744e-08	1.03254e-07	-0.031658	0.00537042	0.619271	0.00359519	0.613269	0.00143918	0.592122	0.00230129
	ESI- 247	509.289	33.53	LysoPG(18:1) [M-H]	C24H47O9P	281>417>227>153	Reference spectra not available, but fragmentation is perfect match for LysoPG(18:1/0:0)	Lipids	2+	CID: 71296157	0.000574476	0.00129331	0.01866	0.0108872	0.00788222	0.0151767	0.0170097	0.00774094	1.68374e-05	5.86637e-05	-0.0261539	-0.00685582	9.99608e-06	1.79113e-05	0.0235058	-0.0103235	2.11345e-06	4.88318e-06	0.0161124	-0.0220542	2.68863e-08	5.8675e-08	-0.0263817	0.0128112	0.557957	0.0105745	0.34188	0.102016	0.518107	0.00950118
	ESI- 248	510.284	28.513	LysoPC(14:1) [M+HCOOH-2H] peak II	C22H44NO7P	313>449>295>277>201>171>155	Reference spectra not available, but fragmentation indicates LysoPC(14:1/0:0)	Lipids	2+	CID: 134742688	3.09755e-06	1.78925e-05	-0.0214964	0.0139134	0.191932	0.233402	0.000766738	0.00653838	6.84055e-10	1.43e-08	0.0158459	-0.00415768	6.27187e-08	2.11736e-07	0.0273365	0.0140426	0.000210679	0.00031674	-0.0102758	-0.0482627	1.10254e-07	2.11361e-07	-0.0364171	-0.0121573	0.588614	0.00632831	0.246718	0.245147	0.817693	1.06708e-06
	ESI- 249	510.284	27.6056	LysoPC(14:1) [M+HCOOH-2H] peak I	C22H44NO7P	313>295>183	Reference spectra not available, but fragmentation indicates LysoPC(14:1/0:0)	Lipids	2+	CID: 134742688	5.00654e-07	5.11133e-06	-0.0235568	0.0150568	0.0323864	0.0507773	-0.00477544	0.00679981	2.02737e-10	7.12104e-09	0.019438	-0.00380167	4.64759e-08	1.68619e-07	0.0293868	0.012849	0.00131646	0.00175129	-0.00386714	-0.0486721	8.12412e-09	2.27165e-08	-0.0385274	-0.0127335	0.637665	0.0024892	0.366552	0.0781068	0.842364	2.43494e-07
	ESI- 250	512.299	29.7046	LysoPC(14:0) [M+HCOOH-2H] peak I	C22H46NO7P	315>451>297>214>196	Reference spectra not available, but fragmentation indicates LysoPC(14:0/0:0)	Lipids	2+	CID: 460604	1.7991e-08	8.21932e-07	0.00930414	0.0392252	0.499279	0.550712	-0.00117027	0.0313702	0.158506	0.196566	-0.00901461	0.0352412	6.80655e-09	3.83086e-08	-0.0362943	0.0134946	1.12104e-07	3.75675e-07	0.0149759	0.0289332	1.08957e-11	2.9144e-10	-0.000333514	0.0196383	-0.613139	0.00404394	0.179751	0.400647	-0.0281963	0.895946
	ESI- 251	512.299	29.9713	LysoPC(14:0); PC(0:0/14:0); PC(O-12:0/2:0) [M+HCOOH-2H] peak II	C22H46NO7P	Not captured		Lipids	3	CID: 460604 / CID: not available	7.51066e-05	0.000230572	-0.00327579	0.0268543	0.124167	0.160794	0.0102337	0.0111735	1.90222e-09	3.63076e-08	0.006214	0.00937895	5.43893e-06	1.04266e-05	0.0246041	0.0141548	0.00119987	0.00161083	-0.0211811	-0.0434158	8.00459e-05	0.000108123	-0.0328744	-0.0115732	0.613139	0.00404394	-0.0211472	0.921869	0.842364	2.43494e-07
	ESI- 252	512.3	31.6267	LysoPC(14:0) [M+HCOOH-2H] peak III	C22H46NO7P	452>		Lipids	2	CID: 460604	3.70817e-05	0.000125222	0.0212067	0.0255633	3.21397e-06	2.23958e-05	0.00697146	0.0163308	1.04733e-08	1.04495e-07	-0.0222191	0.00585639	5.65316e-07	1.39423e-06	0.0291432	-0.00466971	0.00342311	0.00438118	0.0315729	-0.00651008	2.46286e-06	3.97499e-06	-0.0357398	0.000103426	0.582482	0.00704025	0.623843	0.0011239	0.814168	1.29438e-06
	ESI- 254	524.3	31.6081	PS(18:0/0:0) [M-H];; 1-18:1-lysoPE; PE(18:1/0:0);; [M+HCOOH-2H]	C24H48NO9P; C23H46NO7P;	Not captured		Lipids	3	CID: 42607474 / CID: 9547071	9.54747e-07	7.20877e-06	0.0179337	0.0241284	1.54563e-06	1.25654e-05	0.0140339	0.0117322	1.10936e-08	1.05871e-07	-0.022901	0.018283	5.90701e-08	2.02592e-07	0.0326855	-0.00375745	3.413e-05	5.99322e-05	0.0337225	-0.00493689	3.70606e-09	1.28782e-08	-0.0365327	-0.00270749	0.551825	0.0116523	0.609745	0.00155983	0.729579	5.22111e-05
	ESI- 255	525.284	30.7527	PA(10:0/10:0) [M-H]	C23H45O8P	Not captured		Lipids	2	CID: 9547166	0.000601146	0.00134644	0.0180655	0.0163126	0.103595	0.139077	0.0123035	0.00953052	0.112375	0.149492	-0.0117628	0.0273952	0.000392264	0.000526618	-0.0211025	0.0178572	0.00122431	0.00163863	0.00108696	0.0261521	1.19253e-08	3.02614e-08	0.0108476	-0.00546773	-0.490511	0.0281051	-0.158604	0.459164	-0.22557	0.289232
	ESI- 256	526.278	20.0477	PC(10:0/4:0); PC(12:0/2:0); PC(6:0/8:0); PC(7:0/7:0); PC(8:0/6:0); PC(9:0/5:0);; [M+HCOOH-2H] Peak II	C22H44NO8P	329>465>229>211>153>171		Lipids	3	CID: 24778542 / CID: 24778578 / CID: 24779229 / CID: 181610 / CID: 24779241 / CID: 24779261	9.46175e-06	4.37233e-05	-0.0290723	0.0221243	0.373251	0.4245	-0.0176593	0.0139876	2.52565e-09	3.97343e-08	0.0235581	0.0163974	2.72058e-09	2.12708e-08	0.0271422	0.0182717	7.82435e-07	1.99703e-06	-0.00402194	-0.0418273	7.56552e-11	6.77808e-10	-0.0351109	-0.0137426	0.398541	0.0817683	0.140981	0.511123	0.588598	0.00248091
	ESI- 257	526.278	17.3247	PC(10:0/4:0); PC(12:0/2:0); PC(6:0/8:0); PC(7:0/7:0); PC(8:0/6:0); PC(9:0/5:0);; [M+HCOOH-2H] Peak I	C22H44NO8P	452>153>171>480>426		Lipids	3	CID: 24778542 / CID: 24778578 / CID: 24779229 / CID: 181610 / CID: 24779241 / CID: 24779261	0.000213862	0.000558841	-0.0230548	0.0185206	0.535193	0.584452	0.00652041	0.00607123	0.0259131	0.0414635	0.0103244	-0.00226885	1.64272e-08	7.51204e-08	0.0220423	0.0114829	0.00940025	0.0112752	-0.0179631	-0.0428217	0.0288398	0.0318107	-0.0134928	-0.0186503	0.472117	0.0355704	-0.119834	0.57702	0.398273	0.053907
	ESI- 258	526.278	20.3646	PC(10:0/4:0); PC(12:0/2:0); PC(6:0/8:0); PC(7:0/7:0); PC(8:0/6:0); PC(9:0/5:0);; [M+HCOOH-2H] Peak III	C22H44NO8P	329>465>229>211>171>153		Lipids	3	CID: 24778542 / CID: 24778578 / CID: 24779229 / CID: 181610 / CID: 24779241 / CID: 24779261	5.80254e-05	0.00018326	-0.0276655	0.0235273	0.0447484	0.0672758	-0.0207316	0.0151188	6.82835e-09	7.90007e-08	0.0241276	0.0175058	9.0551e-09	4.73237e-08	0.0239304	0.018759	1.72017e-07	5.35571e-07	0.0101733	-0.0294166	2.21433e-11	3.60033e-10	-0.0349935	-0.0134589	0.380146	0.0982596	0.253767	0.231486	0.493435	0.0142745
	ESI- 259	526.349	22.521	1-O-Hexadecyl-lyso-sn-glycero-3-phosphocholine; PC(O-15:0/O-1:0); PC(O-16:0/0:0); PC(O-8:0/O-8:0);; [M+HCOOH-2H]	C24H52NO6P	339>329		Lipids	3	CID: 3983	0.0511353	0.0674126	-0.00273514	0.00536053	0.325452	0.376975	0.00414266	-0.0115834	0.642492	0.684597	0.00549815	0.00683621	0.473903	0.47826	-0.0119532	-0.0026941	0.334885	0.347552	0.0019688	0.0243458	0.454799	0.464318	0.00199362	-0.0190352	-0.551825	0.0116523	-0.190325	0.373034	0.045819	0.831643
	ESI- 261	538.315	31.9552	LysoPC(16:1); PC(16:1/0:0); [M+HCOOH-2H]	C24H48NO7P	Not captured		Lipids	3	CID: 24779461	0.00188315	0.00359436	0.0189341	0.0106617	8.55835e-05	0.000315724	0.00603446	-0.00327371	2.58035e-06	1.02052e-05	-0.0219054	-0.00831127	0.0010368	0.00130791	0.0208717	-0.0151873	0.377356	0.389786	0.0299149	-0.00276595	6.60821e-06	1.0108e-05	-0.0293459	0.0117559	0.551825	0.0116523	0.493435	0.0142745	0.634417	0.000869841
	ESI- 262	539.138	1.14189	Polysaccharide [M+Cl]	C18H32O16	Not captured		Sugars	3		3.23181e-07	3.74835e-06	0.0231496	-0.0138445	0.00246862	0.00544575	0.0191024	-0.0205174	0.00718605	0.012929	-0.0201162	-0.0181002	3.0187e-07	8.13013e-07	-0.0318417	-0.0139596	1.17187e-05	2.31735e-05	0.00285089	0.0199623	3.49556e-08	7.30739e-08	0.0178594	0.0247598	-0.686716	0.000825072	-0.130408	0.54361	-0.271389	0.199565
	ESI- 263	540.331	32.6561	LysoPC(16:0) [M+HCOOH-2H] Peak II	C24H50NO7P	480>255	Match LysoPC(16:0/0:0) (MassBank Record: PR309152)	Lipids	2+	CID: 460602	3.30203e-05	0.000116902	0.0224851	0.0107352	1.93259e-07	2.50209e-06	0.0179888	0.00397294	1.10632e-08	1.05871e-07	-0.0273031	-0.00920153	6.72923e-06	1.24647e-05	0.0281795	-0.0105107	3.73547e-05	6.45619e-05	0.0304352	-0.0152272	7.7273e-09	2.18364e-08	-0.0348155	0.00940719	0.649928	0.00192274	0.602696	0.00182726	0.613269	0.00143918
	ESI- 264	540.331	32.4253	LysoPC(16:0) [M+HCOOH-2H] Peak I	C24H50NO7P	480>255	Match LysoPC(16:0/0:0) (MassBank Record: PR309152)	Lipids	2+	CID: 460602	3.00921e-05	0.000110087	0.0216793	0.0112423	7.34447e-08	1.8812e-06	0.0202485	0.00483725	2.4665e-08	1.89964e-07	-0.0266017	-0.0111403	1.28616e-05	2.2585e-05	0.0282704	-0.0109492	4.71123e-06	1.004e-05	0.0314547	-0.0154075	3.76849e-09	1.28782e-08	-0.0348909	0.00863674	0.656059	0.00168277	0.563926	0.00410381	0.634417	0.000869841
	ESI- 265	562.315	31.7962	LysoPC(18:3) [M+HCOOH-2H] (peak II pos mode)	C26H48NO7P	502>277	Match LysoPC(18:3/0:0) (MassBank Record: PR309157 )	Lipids	2+	CID: 24779469	7.78396e-08	1.70858e-06	0.031449	0.00439332	5.04283e-08	1.58129e-06	0.0258546	-0.00393022	1.88659e-10	7.12104e-09	-0.0295114	-0.0118141	5.01667e-07	1.2657e-06	0.0365497	-0.00102252	9.70563e-07	2.40722e-06	0.0375083	-0.0117412	3.78426e-09	1.28782e-08	-0.0385242	-0.00338	0.649928	0.00192274	0.648515	0.000608974	0.726055	5.9115e-05
	ESI- 267	564.331	32.3183	LysoPC(18:2) [M+HCOOH-2H]	C26H50NO7P	504>279	Match Lyso PC(18:2/0:0) (MassBank Record: PR309159)	Lipids	2+	CID: 11005824	2.52801e-05	9.56719e-05	0.0279072	0.0102317	3.7153e-08	1.58129e-06	0.0245094	0.00259684	1.60112e-08	1.37822e-07	-0.0296415	-0.00822477	2.7996e-06	5.69392e-06	0.0301315	-0.0103231	7.08347e-07	1.84003e-06	0.0354818	-0.0129186	6.06588e-09	1.82392e-08	-0.0355506	0.00901754	0.600877	0.0050811	0.599171	0.00197502	0.652039	0.00055549
	ESI- 268	566.346	32.9445	LysoPC(18:1) [M+HCOOH-2H]	C26H52NO7P	506>281	Match Lyso PC(18:1/0:0) (MassBank Record: PR309160)	Lipids	2+	CID: 6449974	3.43224e-05	0.000118642	0.0232915	0.0109371	4.18162e-07	4.20609e-06	0.0207408	0.00668466	4.7752e-08	2.95256e-07	-0.0276514	-0.00740228	2.82751e-06	5.69392e-06	0.0274997	-0.0114647	2.79668e-07	8.18494e-07	0.0273447	-0.0166067	1.1534e-08	2.94384e-08	-0.0332573	0.0104704	0.607008	0.00453809	0.45819	0.0243431	0.616794	0.0013266
	ESI- 269	568.362	33.7448	LysoPC(18:0) [M+HCOOH-2H]	C26H54NO7P	508>283	Fragmentation confirms Lyso PC(18:0/0:0) (no reference spectra available)	Lipids	2+	CID: 497299	1.8755e-05	7.62356e-05	0.0187407	0.00781712	5.4698e-06	3.48006e-05	0.0151082	0.00398358	1.06621e-07	5.92489e-07	-0.0241321	-0.0120668	0.000366387	0.000496432	0.026519	-0.0109419	2.95619e-05	5.297e-05	0.0200065	-0.0196282	1.34586e-08	3.2824e-08	-0.030669	0.0110462	0.692847	0.000708301	0.493435	0.0142745	0.5745	0.00332337
	ESI- 270	571.289	32.4336	PI(16:0/0:0);; [M-H]	C25H49O12P	Not captured		Lipids	2	CID: not available	5.62633e-05	0.000180289	0.0183872	0.00690819	0.000192734	0.00058655	0.0135101	0.00344782	7.89231e-05	0.000238947	-0.0237466	-0.0120685	0.00124623	0.00154546	0.0274009	-0.00965797	0.000478975	0.000678291	0.0204925	-0.0208496	8.19221e-09	2.27619e-08	-0.0262637	0.00539297	0.686716	0.000825072	0.479337	0.017786	0.486386	0.0159515
	ESI- 271	573.107	1.26875	1,4-beta-D-Glucan [M+K-2H]	C18H32O18	Not captured		Sugars	2	CID: 53477911	1.42084e-07	2.59896e-06	0.0102065	0.0389527	1.40676e-07	2.37526e-06	0.00840263	0.0332525	0.00027752	0.000729527	0.000907364	0.0234424	2.72245e-08	1.09647e-07	-0.0348083	0.0105736	1.15415e-07	3.82542e-07	-0.03661	0.0168604	8.51119e-05	0.000114614	0.0256427	-0.000590609	-0.600877	0.0050811	-0.690809	0.00018616	-0.599171	0.00197502
	ESI- 273	580.326	30.4225	PC(16:1/2:0) [M+HCOOH-2H]	C35H40N4O3	520>	Neutral loss of 60 indicates a PC or LysoPC, but lack of fragmentation info on fatty acid components	Lipids	2	CID: 24778770	3.37955e-05	0.000118642	0.0183264	0.0176132	1.84043e-06	1.44276e-05	0.0214876	0.0181451	3.44193e-08	2.36095e-07	-0.027092	0.00996225	0.000260368	0.000361714	0.0210564	0.0136054	1.75628e-07	5.39167e-07	0.0314357	-0.00924445	1.72713e-10	1.1847e-09	-0.0350653	-0.00933096	0.521168	0.0184526	0.479337	0.017786	0.592122	0.00230129
	ESI- 274	582.341	30.6641	PC(16:0/2:0); PC(9:0/9:0); PE(10:0/11:0); PE(9:0/12:0) [M+HCOOH-2H] Peak I	C26H52NO8P	522>	Neutral loss of 60 indicates a PC or LysoPC, but lack of fragmentation info on fatty acid components	Lipids	3	CID: 16759367 / CID: 3082274 / CID: not available / CID: not available	0.0882775	0.110096	0.021463	0.0287837	0.192705	0.233695	0.0184113	0.0173646	0.0142919	0.0242244	-0.0192388	0.0237921	2.41456e-08	1.01922e-07	0.0012717	0.00992701	6.88645e-06	1.41269e-05	0.0188163	0.00982115	6.76124e-09	1.97879e-08	-0.0193448	-0.00757704	0.104234	0.661874	0.296061	0.160112	0.278438	0.187678
	ESI- 275	582.342	30.9599	PC(16:0/2:0); PC(9:0/9:0); PE(10:0/11:0); PE(9:0/12:0) [M+HCOOH-2H] Peak II	C26H52NO8P	522>	Neutral loss of 60 indicates a PC or LysoPC, but lack of fragmentation info on fatty acid components	Lipids	3	CID: 16759367 / CID: 3082274 / CID: not available / CID: not available	0.519564	0.543068	0.00790739	0.0355563	0.0156839	0.0275409	0.00253801	0.0156536	4.44164e-06	1.65244e-05	-0.0128451	0.022871	3.94155e-06	7.62265e-06	-0.000291202	0.0208345	0.00112942	0.00152558	0.0204282	0.0124881	2.41835e-07	4.46074e-07	-0.025514	0.003431	0.0919709	0.699762	0.440567	0.0311845	0.53573	0.00697345
	ESI- 277	594.378	33.9776	LysoPC(20:1) [M+HCOOH-2H]	C28H56NO7P	534>311	Fragmentation confirms Lyso PC(20:1/0:0) (no reference spectra available)	Lipids	2+	CID: 52924051	2.78685e-06	1.65328e-05	0.0187071	0.0126615	0.000396935	0.0010947	0.0128352	0.0118271	1.22434e-08	1.09991e-07	-0.0254698	-0.00432601	1.95685e-05	3.34264e-05	0.0279539	-0.00873041	2.64589e-05	4.78002e-05	0.0146574	-0.0204514	2.69985e-08	5.8675e-08	-0.0330331	0.00420664	0.692847	0.000708301	0.437043	0.0327208	0.666137	0.000380053
	ESI- 278	597.305	32.7926	PI(18:1/0:0) [M-H]	C27H51O12P	Not captured		Lipids	2	CID: not available	0.000135151	0.000382781	0.0213887	0.00722065	0.00619185	0.0119745	0.0183856	0.00728589	0.0016244	0.00346172	-0.0234582	-0.0132454	5.89791e-05	9.24708e-05	0.026216	-0.00987417	3.24868e-06	7.16668e-06	0.0162145	-0.0275236	1.25035e-09	5.43471e-09	-0.0209284	0.00549007	0.649928	0.00192274	0.366552	0.0781068	0.366552	0.0781068
	ESI- 280	611.145	1.40383	Glutathione disulfide; Oxidized glutathione; [M-H]	C20H32N6O12S2	Not captured		Tripeptide	2	CID: 65359	0.0133569	0.0209417	-0.0226244	-0.013066	0.0735951	0.104557	-0.0179605	-0.016923	0.0013652	0.00296695	-0.00635682	0.0199159	3.0349e-05	4.98997e-05	-0.0162264	0.0105606	0.007181	0.00873257	0.0171164	0.0338478	0.000445238	0.000560056	0.0232078	-0.0292882	-0.337227	0.145944	-0.0528681	0.80619	-0.570975	0.00356821
	ESI- 281	659.474	25.7934	DG(18:4(6Z,9Z,12Z,15Z)/22:6(4Z,7Z,10Z,13Z,16Z,19Z)/0:0);"DG(20:5(5Z,8Z,11Z,14Z,17Z)/20:5(5Z,8Z,11Z,14Z,17Z)/0:0)";"DG(22:6(4Z,7Z,10Z,13Z,16Z,19Z)/18:4(6Z,9Z,12Z,15Z)/0:0) [M-H]	C43H64O5	Over fragments - too high CE		Lipids	3	CID: 53478182 / CID: 9543891 / CID: 53478524	0.251701	0.287751	-0.0355852	0.00529108	0.0259737	0.0420755	-0.0174717	-0.000263099	0.00021994	0.000592354	0.0306241	-0.0118852	3.72883e-10	8.69331e-09	0.0058838	-0.00806465	0.000119005	0.000186583	-0.0302212	-0.0166093	8.68772e-11	7.14083e-10	0.0224205	0.0294699	0.153285	0.518797	-0.306635	0.145011	-0.317208	0.130952
	ESI- 283	701.192	1.13842	Polysacharides [M+Cl]	C24H42O21	Not captured		Sugars	3		0.000375748	0.000916408	0.0270357	-0.00114809	0.000120129	0.00040881	0.0243486	-0.00668622	0.0904123	0.125208	-0.0233697	0.00173564	2.59704e-10	8.69331e-09	-0.0242236	-0.0103016	2.3628e-08	1.027e-07	0.0169169	0.0257504	1.28212e-09	5.51814e-09	0.00718869	0.00744304	-0.257519	0.273026	0.0881134	0.682232	-0.098687	0.646393
	ESI- 284	711.22	1.02434	Polysacharides [M+HCOOH-2H]	C24H42O21	Not captured		Sugars	3		0.563419	0.583351	-0.00482143	0.0047895	7.03424e-05	0.00026621	-0.00430828	0.00709316	0.681059	0.720446	-0.016038	0.0238993	3.24305e-08	1.238e-07	0.00225198	0.0110811	1.3973e-06	3.33378e-06	0.0348383	0.0016282	7.95576e-11	6.8482e-10	-0.00606146	-0.0139928	0.0858395	0.718972	0.588598	0.00248091	0.0422944	0.844433
	ESI- 285	748.514	32.6379	PC(12:0/18:1); PC(14:0/16:1); PC(14:1/16:0); PE(15:0/18:1); [M+HCOOH-2H]	C38H74NO8P	Not captured		Lipids	3	CID: 24778575 / CID: 24778615 / CID: 52922250 / CID: 52924162	2.78502e-05	0.00010354	0.0173782	0.0235205	5.84245e-08	1.70989e-06	0.0155086	0.0138656	4.12122e-08	2.66061e-07	-0.0264045	-0.00311749	5.47861e-05	8.71417e-05	0.028862	-0.0126125	1.08435e-07	3.69017e-07	0.0266235	-0.0247427	9.13098e-09	2.48975e-08	-0.0326551	0.0144605	0.637665	0.0024892	0.563926	0.00410381	0.648515	0.000608974
	ESI- 287	790.561	32.6658	PS(16:0/20:0); PS(18:0/18:0) [M-H];; PC(15:0/18:1); PC(16:0/17:1); PE(14:0/22:1); PE(14:1/22:0); PE(16:0/20:1); PE(16:1/20:0); PE(20:1/16:0); PE(22:0/14:1); PE(22:1/14:0);PE(18:0/18:1); PE-NMe2(16:0/18:1);	C42H82NO10P	480>295>255>731>277	255 indicates a loss of 16:0, but not conclusive	Lipids	3	CID: 9547095 / CID: 9547096 / CID: 24778662 / CID: 24778684 / CID: 52924124 / CID: 52924152 / CID: 52924232 / CID: 52924548 / CID: 52924717 / CID: 53479852 / CID: 9546742 / CID: 9547018	1.58099e-05	6.63578e-05	0.0185931	0.0182103	1.6157e-07	2.50209e-06	0.017608	0.00693183	1.92119e-06	7.88225e-06	-0.0259001	-0.00872004	0.000590434	0.000773733	0.028655	-0.0144324	1.59572e-05	3.09965e-05	0.0306902	-0.0200012	1.08887e-07	2.09656e-07	-0.0304092	0.0195231	0.649928	0.00192274	0.637941	0.000796964	0.595647	0.00213285
	ESI- 288	806.502	32.6285	20:3-18:3-PS [M-H];; PE(16:1/22:6); PE(18:2/20:5); PE(18:3/20:4); PE(18:4/20:3); [M+HCOOH-2H]	C44H74NO10P; C43H72NO8P	Not captured		Lipids	3	CID: 52925714 / CID: 52924914 / CID: 52924374 / CID: 52924403 / CID: 53479698	0.000717925	0.00158975	0.0225046	0.0139943	7.17631e-07	6.56333e-06	0.0184801	0.00542056	1.62891e-07	8.82828e-07	-0.0268458	-0.00643006	3.43077e-06	6.7237e-06	0.0232677	-0.000711633	2.58147e-05	4.70218e-05	0.0323031	-0.0145371	6.90383e-09	2.00714e-08	-0.0320335	0.0084899	0.551825	0.0116523	0.553352	0.00503333	0.616794	0.0013266
	ESI- 289	814.561	32.3958	PS(20:0/18:2) [M-H];; PC(15:0/20:3); PC(16:0/19:3); PC(20:3/15:0); PE(16:1/22:2); PE(18:0/20:3); PE(18:1/20:2); PE(18:2/20:1); PE(18:3/20:0); [M+HCOOH-2H]	C44H82NO10P; C43H80NO8P	Not captured		Lipids	3	CID: 52926057 / CID: 52922328 / CID: not available / CID: 53478947 / CID: 52922473 / CID: 24778854 / CID: 53478735 / CID: 24778978 / CID: 52922797	3.60929e-07	3.9612e-06	0.0325491	0.00805892	9.48543e-08	1.98291e-06	0.0306723	-0.00113137	1.14958e-08	1.07376e-07	-0.0305072	-0.00980707	7.39551e-07	1.75493e-06	0.034683	-0.00619973	4.49099e-09	2.26615e-08	0.034853	-0.0182039	2.28269e-09	8.79035e-09	-0.0358112	0.00255055	0.557957	0.0105745	0.528681	0.00790719	0.556877	0.00470563
	ESI- 290	830.502	32.4097	PS(18:2/22:6); PS(20:4/20:4); [M-H];; PE(18:3/22:6); PE(18:4/22:5); PE(20:4/20:5); PE(22:5/18:4); [M+HCOOH-2H]	C46H74NO10P; C45H72NO8P	Not captured		Lipids	3	CID: 52926085 / CID: 46891810 / CID: 52924410 / CID: 53479701 / CID: 52924656 / CID: 53479920 /	0.000756861	0.00165304	0.0262298	0.00687427	1.16311e-07	2.15651e-06	0.0261293	0.00299061	1.70167e-05	5.88214e-05	-0.0265528	-0.00730682	7.85033e-07	1.84294e-06	0.0197526	-0.000418294	3.26103e-07	9.41838e-07	0.0367543	-0.00885979	3.58427e-09	1.2588e-08	-0.0261232	0.00378152	0.44146	0.0513437	0.532205	0.00742811	0.49696	0.0134919
	ESI- 291	873.273	1.33969	Polysacharides [M+HCOOH-2H]	C30H52O26	Not captured		Sugars	3	CID: 439207 / CID: 441434 / CID: 16219172 / CID: 124005 / CID: 441434	0.245652	0.282307	-0.00676476	-0.0272931	0.00528008	0.0105143	0.00460606	-0.0118778	0.939263	0.945725	-0.0103939	-0.00429426	5.00928e-08	1.78787e-07	0.00934785	-0.00131102	0.00494187	0.00614584	0.000904027	-0.0288516	7.10877e-05	9.72197e-05	0.000100575	-0.00646868	0.257519	0.273026	0.440567	0.0311845	-0.0493435	0.818894
	ESI- 292	873.273	1.00846	Polysacharides [M+HCOOH-2H]	C30H52O26	Not captured		Sugars	3	CID: 439207 / CID: 441434 / CID: 16219172 / CID: 124005 / CID: 441434	0.000424281	0.00101228	-0.0195869	-0.0131319	0.0392007	0.0601717	-0.0107107	0.000396555	0.122602	0.160663	-0.000893309	0.0134081	6.3139e-09	3.59974e-08	0.0157602	0.0216265	0.00157172	0.00207203	-0.00898257	-0.0388229	0.000403904	0.00051099	-0.0127661	-0.0123407	0.239124	0.309931	0.334831	0.109749	0.313684	0.135525
	ESI- 293	878.577	30.4044	PC(22:5/22:6); [M-H]	C52H82NO8P	Not captured		Lipids	3	CID: 53479327	0.150186	0.179162	-0.0316414	0.00043596	5.07602e-06	3.30336e-05	-0.0345244	-0.00488168	5.52349e-07	2.63566e-06	0.0328766	0.00260937	2.48556e-07	6.77739e-07	0.00978062	0.0100769	1.30446e-10	1.04119e-09	0.02534	-0.0117403	4.31384e-11	5.29292e-10	-0.0274109	-0.0131505	0.232993	0.32287	0.363027	0.081234	0.412371	0.0452338
	ESI- 496	115.004	1.2121	Fumarate; Maleic acid [M-H]	C4H4O4	Not captured		Organic acid	3	CID: 5460307 / CID: 444266	2.64545e-08	9.67794e-07	-0.00952002	0.0302886	0.000136465	0.000444921	-0.00802214	0.0218333	0.0247301	0.0399137	0.00655375	0.0277271	6.43605e-06	1.20745e-05	-0.0363959	0.00216743	0.00130589	0.00174251	-0.0256822	0.0280564	9.08313e-07	1.55761e-06	0.00388989	0.0183606
	Sumner, L.W., Amberg, A., Barrett, D. et al. Proposed minimum reporting standards for chemical analysis. Metabolomics 3, 211–221 (2007). https://doi.org/10.1007/s11306-007-0082-2
	MSI Identification levels:	Level 1 RT, accurate mass MS, MS/MS match to reference standard
	MSI Identification levels:	Level 2+ accurate mass MS, MS/MS match to published/database MS/MS spectra
	MSI Identification levels:	Level 2 accurate mass MS match to single database entry
	MSI Identification levels:	Level 3+ accurate mass MS match to multiple database entries, reduced based upon MS/MS to a single compound class
	MSI Identification levels:	Level 3 accurate mass MS match to multiple database entries
	MSI Identification levels:	Level 4 Unknown
