# Supplementary material for: Assessing the impact of nitrogen supplementation in oats across multiple growth locations and years with targeted phenotyping and high-resolution metabolite profiling approaches
Source: Food Chem. 2021 Sep 1;355:129585. doi: 10.1016/j.foodchem.2021.129585 (PMC8121753; doi:10.1016/j.foodchem.2021.129585)
Supplement: Supplementary table 3 — Ultra High Performance Liquid Chromatography – Mass Spectrometry (ESI positive mode) compound retention time, analyte accurate mass (m/z), MS/MS fragmentation and identification. MultiBlock Hierarchical Principal Component Analysis (variety and nitrogen blocking statements) loadings (PC1 and PC2), nitrogen and variety based two-way ANOVA (Friedman test) p values following 5% False Discovery Rate (FDR) correction (Benjamini-Hochberg procedure), Spearmans Rho and associated p values. [file mmc8.xlsx]

## Sheet: ESI Positive
											IBERS 2014 Variety		IBERS 2014 MB-HPCA Loadings (Nitrogen blocking)		ADAS 2014 Variety		ADAS 2014 MB-HPCA Loadings (Nitrogen blocking)		ADAS 2015 Variety		ADAS 2015 MB-HPCA Loadings (Nitrogen blocking)		IBERS 2014 Nitrogen		IBERS 2014 MB-HPCA Loadings (Variety blocking)		ADAS 2014 Nitrogen		ADAS 2014 MB-HPCA Loadings (Variety blocking, nitrogen trend)		ADAS 2015 Nitrogen level		ADAS 2015 MB-HPCA Loadings (Variety blocking, nitrogen trend)		Spearman correlation coefficient (IBER 2014)		Spearman correlation coefficient (ADAS 2014)		Spearman correlation coefficient (ADAS 2015)
	Peak No.	MZ	RT	Identification	MF (Identification)	MS/MS	MS/MS comments	Compound Class	MSI Identification level	PubChem CID	p-value	FDR	PC 1	PC 2	p-value	FDR	PC 1	PC 2	p-value	FDR	PC 1	PC 2	p-value	FDR	PC 1	PC 2	p-value	FDR	PC 1	PC 2	p-value	FDR	PC 1	PC 2	Rho	p-values	Rho	p-values	Rho	p-values
	ESI+ 001	116.071	1.19488	Proline [M+H]	C5H9NO2	Not captured		Amino acid	2	CID: 145742	0.00319156	0.00448872	-0.0102894	-0.00877613	0.000133655	0.00043438	-0.00322523	0.0189432	7.09572e-09	8.3245e-08	-0.0166963	-0.00831961	0.0217243	0.0250585	-0.00643635	-0.0311665	0.0323961	0.0385706	-0.00451212	0.0261362	6.2374e-06	1.00678e-05	0.0273564	-0.0168272	0.190073	0.422173	0.475812	0.0187657	0.750726	2.37712e-05
	ESI+ 002	118.086	1.19877	Valine / Isovaline [M+H]	C5H11NO2	72>59>58>55	Match (MassBank Record: PB000389)	Amino acid	2+	CID: 6287 / CID: 94744	1.22798e-08	2.46107e-07	-0.0274979	-0.00598575	0.0594598	0.0821843	0.0289094	-0.00270405	0.00940823	0.0127835	-0.0291797	0.00651678	1.97676e-08	8.0578e-08	0.0308393	0.000904119	1.006e-09	6.91262e-09	0.00326095	0.0312429	2.19203e-08	6.75877e-08	-0.0123403	-0.0292963	-0.619271	0.00359519	0.0140981	0.947869	-0.19385	0.364079
	ESI+ 003	123.044	1.42382	Hydroxybenzaldehyde [M+H] (3-Hydroxybenzaldehyde;4-Hydroxybenzaldehyde;Benzoate;Salicylaldehyde;Tropolone)	C7H6O2	Not captured		Phenolic compounds	3	CID: 101 / CID: 126 / CID: 243 / CID: 6998 / CID: 10789	0.000791892	0.00123269	-0.0226418	0.0181705	0.000510364	0.00128526	0.00224658	0.0299924	0.000370324	0.000638444	-0.0242382	-0.00949509	9.58754e-08	2.49276e-07	0.0179697	-0.0244412	5.22335e-06	1.05123e-05	0.0285067	0.000339713	9.33568e-08	2.27942e-07	-0.0138847	0.0224201	-0.337227	0.145944	-0.422944	0.0394784	-0.352454	0.0911833
	ESI+ 004	124.039	1.35814	Nicotinic acid [H] (Isonicotinic acid;Nitrobenzene;Picolinic acid;;)	C6H5NO2	Not captured		Vitamins	3	CID: 938 / CID: 5922 / CID: 7416 / CID: 1018	0.00548501	0.00722819	0.00802553	0.00308429	0.00716857	0.0137923	0.00150003	0.00550312	1.09572e-05	2.71671e-05	-0.00300765	-0.0023099	0.000892144	0.00113524	0.0164126	-0.0217308	0.383786	0.403941	-0.0019381	0.00987498	0.00134326	0.00169582	0.0197388	-0.0212223	-0.361752	0.117054	0.172702	0.419672	0.704907	0.000119976
	ESI+ 006	132.066	1.41589	5-Aminolevulinic acid; Hydroxyproline [M+H] (Amino-oxopentanoic acid; glutamate-semialdehyde; Acetyl-alanine)	C5H9NO3	Not captured		Amino acid	3	CID: 137 / CID: 88804	0.000236167	0.000410096	0.00314146	-0.0303789	0.509749	0.541257	-0.00226235	-0.00368089	8.39953e-06	2.13766e-05	0.00353133	0.0163547	3.85316e-07	7.78728e-07	0.0211617	0.00120258	0.00098457	0.00136086	0.00386067	0.0131166	0.00200061	0.0024611	0.0201959	-0.0380145	-0.453723	0.0444964	0.214997	0.313023	0.796545	3.21101e-06
	ESI+ 007	132.102	1.19069	Leucine / Isoleucine Peak 1 [M+H]	C6H13NO2	Not captured		Amino acid	2	CID: 6106 / CID: 6306	2.87263e-05	6.80658e-05	-0.00684689	-0.0256758	0.000689971	0.00167614	0.0123593	-0.00064627	0.7953	0.805346	-0.0221215	0.00607454	8.52513e-05	0.000117495	0.0234597	-0.014612	0.00126445	0.00173276	0.0178134	0.0181539	1.6356e-05	2.48178e-05	-0.00236617	-0.0257567	-0.594745	0.00567658	-0.190325	0.373034	-0.130408	0.54361
	ESI+ 008	132.102	1.534	Leucine / Isoleucine Peak 2 [M+H]	C6H13NO2	86>114	Match (MassBank Record: CE000686)	Amino acid	2+	CID: 6106 / CID: 6306	0.000229069	0.000400663	-0.0102212	-0.0234119	0.149906	0.183473	0.00742099	-0.00427586	0.00602743	0.00835503	-0.0120703	0.0107671	0.000251616	0.000328878	0.0207738	-0.014774	0.0102539	0.0129114	0.015117	0.0102627	0.00166281	0.00208284	-0.0171331	-0.023465	-0.545694	0.0128173	-0.317208	0.130952	-0.391224	0.0587012
	ESI+ 009	133.061	1.21906	Asparagine [M+H]	C4H8N2O3	Not captured		Amino acid	2	CID: 6267	0.0122072	0.0153709	-0.0166946	0.00365295	2.51657e-05	0.000108078	0.00845004	0.0222481	9.18224e-09	9.8148e-08	-0.00926937	0.0109423	0.001308	0.00164268	-0.00148095	-0.0374487	0.0107514	0.0134672	-0.00487145	0.0343243	0.0361004	0.0400099	0.0252108	-0.0218747	0.165548	0.485479	0.528681	0.00790719	0.789496	4.50789e-06
	ESI+ 010	134.045	1.22019	Aspartic acid [M+H]	C4H7NO4	Not captured		Amino acid	2	CID: 5960	0.0766753	0.0873952	0.00234598	-0.0114765	0.000360922	0.000985386	0.00235782	0.0179251	2.34287e-07	1.0941e-06	0.00368531	-0.00185651	0.107445	0.116137	0.0145131	-0.0082327	0.675383	0.689723	0.00282555	0.0274308	0.424345	0.434276	0.0242496	-0.0113198	-0.533431	0.0154293	0.401797	0.0516267	0.803594	2.25696e-06
	ESI+ 011	137.046	1.46666	Hypoxanthine [M+H]	C5H4N4O	Not captured		Purine derivative	2	CID: 135398638	8.26877e-05	0.000167113	0.0035654	-0.024357	0.0316461	0.0480182	0.00944756	-0.00126387	0.420177	0.447136	-0.00794357	0.0217708	1.01454e-05	1.50616e-05	0.0208221	-0.0215082	0.000232316	0.000345957	0.00479037	0.0182067	1.3628e-08	4.61625e-08	-0.00455683	-0.00319578	-0.600877	0.0050811	-0.0704907	0.743437	0.045819	0.831643
	ESI+ 014	138.055	1.18985	Anthranilic acid [M+H]	C7H7NO2	92>110>135>120	Match (MassBank Record: PR100023)	Organic acid	2+	CID: 227	0.0270363	0.0326745	-0.0141983	0.017142	0.00620701	0.0121365	0.00299021	0.0063613	0.0828631	0.0976891	-0.00121391	0.0161419	1.30342e-06	2.22321e-06	-0.00302549	-0.0150137	0.00213339	0.0028906	-0.0150328	0.00932521	0.00117591	0.0015003	0.010965	-0.0140734	0.0183942	0.938647	0.475812	0.0187657	0.472288	0.0197888
	ESI+ 020	147.076	1.21359	Glutamine / Isoglutamine [M+H]	C5H10N2O3	Not captured		Organic acid	3	CID: 5961 / CID: 445883	0.00737527	0.00948531	-0.0140221	-0.0129131	0.000912847	0.00215235	0.00877311	0.0164995	0.0173703	0.0227042	-0.0126057	0.00582702	0.00669654	0.00799265	0.0164187	-0.0186285	0.101665	0.114791	-0.0014256	0.0324181	0.00181665	0.00225208	0.00799439	-0.018513	-0.478249	0.0329281	0.461714	0.0231324	0.377125	0.0692704
	ESI+ 021	147.113	1.03229	Lysine [M+H]	C6H14N2O2	Not captured		Amino acid	2	CID: 5962	0.361737	0.379075	-0.00014195	-0.00992966	0.0184298	0.0304631	0.0027882	0.00410263	2.18204e-05	4.9045e-05	-0.0126597	0.00165434	0.00580399	0.00701437	0.00744317	0.0109797	0.0894941	0.101525	-0.00331153	0.0336663	0.0261706	0.0292746	0.0187427	-0.0274296	-0.232993	0.32287	0.518107	0.00950118	0.701383	0.000134214
	ESI+ 022	148.06	1.22044	Glutamate / Isoglutamate [M-H]	C5H9NO4	Not captured		Organic acid	3	CID: 33032 / CID: 73064	1.03481e-05	2.81212e-05	-0.00411546	-0.0268809	0.046616	0.0660977	0.0102238	0.0155507	0.0274044	0.0348717	-0.0135106	0.0108984	1.42534e-06	2.40558e-06	0.0255695	-0.00289611	0.0350017	0.04157	-0.00090322	0.0441244	0.00342311	0.00406547	0.0059522	-0.00807193	-0.588614	0.00632831	0.504009	0.0120321	0.387699	0.0612185
	ESI+ 023	150.058	1.35436	Methionine [M+H]	C5H11NO2S	Not captured		Amino acid	2	CID: 876	0.00138612	0.00207702	-0.00224294	-0.0222391	0.00185579	0.00411354	0.0121738	-0.0114584	0.160475	0.184221	-0.0138455	-0.00798653	0.000415886	0.000540652	0.0179504	-0.0203969	0.000540943	0.000763031	0.0139405	0.0164214	0.00401632	0.00472335	-0.000615729	-0.00902878	-0.57022	0.0086613	-0.158604	0.459164	-0.0140981	0.947869
	ESI+ 026	153.055	7.52941	Methylsalicylate [M+H]	C8H6O3	Not captured		Phytohormone	2	CID: 4133	5.49767e-05	0.000119116	-0.0128418	0.0249513	0.054357	0.0757847	0.0147937	0.0254673	0.000161993	0.000305563	0.00936866	0.00811981	5.64265e-05	7.88986e-05	0.0233656	-0.00931802	0.00632431	0.00817741	0.00604293	0.0373791	0.0389965	0.0429229	-0.0224593	-0.0014595	-0.582482	0.00704025	0.126883	0.554647	-0.796545	3.21101e-06
	ESI+ 028	156.077	1.1882	Histidine [M+H]	C6H9N3O2	74>110>95>93>83	Match (MassBank Record: PB000423)	Amino acid	2+	CID: 6274	8.03033e-07	3.75009e-06	-0.0141591	-0.0058535	1.78143e-08	3.89485e-07	0.0007674	0.00713044	6.0429e-05	0.000123687	0.00113413	-0.000924	3.4158e-05	4.90448e-05	-0.00351693	0.0487115	0.364771	0.384769	-0.00172244	0.012565	0.595785	0.605862	-0.00284833	-0.0197463	0.153285	0.518797	0	1	-0.0775398	0.71875
	ESI+ 030	165.055	1.40767	Coumerate / Caffeic aldehyde / Hydroxycinamate [M+H]	C9H8O3	Not captured		Phenolic compounds	3	CID: 637542 / CID: 5281871	0.0205143	0.0251079	-0.0200735	0.0186676	4.29592e-05	0.000163995	0.00416304	0.0299989	0.00220606	0.00333683	-0.025612	-0.00989766	1.92006e-06	3.19568e-06	0.0114944	-0.0228856	9.08313e-07	2.24051e-06	0.0292391	0.00338863	5.17031e-08	1.38162e-07	-0.0095553	0.0258826	-0.294307	0.20783	-0.384175	0.063818	-0.222046	0.297033
	ESI+ 031	166.086	2.17485	Phenylalanine [M+H]	C9H11NO2	120>149	Match (MassBank Record: CE000277)	Amino acid	2+	CID: 6140	0.000850664	0.00131566	-0.0161735	-0.0181494	0.000243906	0.000711022	0.012003	0.00771352	1.42113e-05	3.36731e-05	-0.0237998	0.0136285	2.59209e-05	3.75541e-05	0.0108875	-0.034843	6.65804e-05	0.000107467	0.00584221	0.0263997	3.67472e-08	1.0286e-07	0.0187587	-0.022725	-0.318832	0.170648	0.1868	0.382114	0.472288	0.0197888
	ESI+ 032	166.123	33.3211	Hordenine [M+H]	C10H15NO	Not captured		Phenolic compounds	2	CID: 68313	0.00729506	0.0094073	-0.00302424	0.0074243	0.614999	0.64168	0.0111575	-9.29948e-05	0.129244	0.15016	-0.00958659	0.0102317	0.249006	0.260941	0.0159914	-0.00479412	0.0718978	0.0831318	0.015166	0.0146559	0.00196871	0.00242808	-0.00951153	-0.0139233	-0.576351	0.00781649	-0.324257	0.122143	-0.334831	0.109749
	ESI+ 033	169.049	2.06434	Vanillic acid [M+H] Peak I	C8H8O4	Not captured		Phenolic compounds	3	CID: 8468	0.00353969	0.00492078	-0.00735539	-0.00621893	0.796167	0.801164	0.0136956	-3.28288e-06	0.021383	0.0275743	0.00301602	0.0134402	0.0794483	0.0876482	0.0168342	-0.0017593	0.00692909	0.00886407	0.00725858	0.0179063	0.0363803	0.0402274	-0.0126345	0.00396563	-0.668322	0.00127752	-0.0105736	0.960891	-0.489911	0.0150939
	ESI+ 034	175.024	1.39142	Aconitic acid [M+H]	C6H6O6	Not captured		Organic acid	2	CID: 643757	8.12567e-07	3.75812e-06	0.0101844	-0.00530839	0.000162414	0.000504007	-0.0139303	-0.00056474	3.01414e-07	1.34094e-06	0.0149489	0.000538031	0.00965635	0.0114402	0.0270112	0.0116887	0.000810961	0.00112738	0.01887	-0.00200985	6.13445e-05	8.70405e-05	-0.0283231	-0.00380577	-0.858395	1.28549e-06	-0.489911	0.0150939	-0.704907	0.000119976
	ESI+ 036	175.119	1.14183	Arginine [M+H]	C6H14N4O2	Not captured		Amino acid	2	CID: 6322	0.74189	0.749683	-0.0190856	-0.0106801	0.0063918	0.0124472	0.00821586	0.00631519	0.000153396	0.000290486	-0.0181526	0.00531237	0.00060203	0.000774268	-0.00212896	-0.00616323	0.0836309	0.0955498	-0.00269998	0.0232221	0.000321704	0.000433444	0.0203201	-0.0122105	0.030657	0.897909	0.511058	0.010705	0.634417	0.000869841
	ESI+ 037	176.103	1.22226	Citrulline [M+H]	C6H13N3O3	Not captured		Amino acid	2	CID: 9750	0.00314467	0.00443573	-0.00610971	0.019981	0.365377	0.401247	-0.0026186	0.0038324	6.25231e-05	0.000126893	-0.0258279	0.00393008	0.0105663	0.012396	0.00571216	0.0131783	0.0396024	0.0466881	0.00250884	0.00503312	4.02733e-08	1.09443e-07	0.0104791	-0.0147701	-0.17781	0.453256	0.0352454	0.870125	0.271389	0.199565
	ESI+ 039	181.05	5.89704	Caffeic acid [M+H] major peak	C9H8O4	Not captured		Phenolic compounds	3	CID: 689043	0.199148	0.215259	-0.0237253	0.00117233	0.0408485	0.0592736	0.0137173	0.00187248	0.0573669	0.069505	-0.00439766	0.0177817	1.04224e-06	1.83632e-06	-0.00166279	-0.0255542	0.00554668	0.00721069	-0.00254786	0.0219363	0.0029639	0.00357303	0.00725343	0.00347644	0.0490511	0.83729	0.30311	0.149927	0.246718	0.245147
	ESI+ 040	181.071	1.30963	Hexose [M+H]	C6H12O6	Not captured		Sugars - hexose	3		0.00034693	0.000571485	0.00788922	2.25486e-05	0.0196439	0.0321386	0.00309715	0.00842651	1.45159e-05	3.42262e-05	0.0121812	-0.0157677	0.0104666	0.0123092	0.0190849	0.01904	0.00663304	0.00853072	-0.00390347	0.0158904	0.000126009	0.000175682	-0.022012	-0.0110859	-0.496643	0.0259118	-0.0317208	0.883021	-0.542779	0.00613355
	ESI+ 041	182.081	1.42819	Tyrosine [M+H]	C9H11NO3	165>136	Match (MassBank Record: CE000229)	Amino acid	2+	CID: 6057	0.119678	0.132945	-0.0195416	0.00164888	0.00077774	0.00186116	0.0156037	0.0111521	0.0132713	0.017634	-0.0237464	0.000712126	0.000449596	0.000582899	0.0102665	-0.0191909	0.000128084	0.000194963	0.00798504	0.0227738	1.55607e-06	2.76188e-06	0.00956822	-0.0152639	-0.269781	0.25002	0.144506	0.500509	0.327782	0.117904
	ESI+ 043	195.065	9.93621	Methyl caffeic acid / Ferulic acid / Isoferulic acid [M+H] Peak III	C10H10O4	177>145>155>172	Match (MassBank Record: PR303452)	Phenolic compounds	3	CID: 55255958 / CID: 445858 / CID: 736186	0.012655	0.0158517	-0.0189273	0.0267581	0.0168428	0.0284935	0.00615968	0.017952	1.26125e-05	3.04855e-05	-0.0228162	-0.0182258	4.51872e-07	8.94446e-07	0.0178252	-0.0163625	8.83035e-05	0.000138352	0.0176456	-0.0142303	6.84647e-10	4.48057e-09	-0.0248891	-0.00091693	-0.343358	0.138296	-0.320733	0.126492	-0.444092	0.0297062
	ESI+ 044	195.065	5.11607	Methyl caffeic acid / Ferulic acid / Isoferulic acid [M+H] Peak I	C10H10O4	Not captured		Phenolic compounds	3	CID: 55255958 / CID: 445858 / CID: 736186	0.0181106	0.0222793	0.0138341	0.0172048	0.000237683	0.000697105	-0.0151091	0.0146701	0.00444468	0.00642009	0.00899638	-0.0259443	2.13078e-08	8.37433e-08	-0.0132479	-0.00092645	1.14072e-06	2.75722e-06	1.67966e-05	0.0159197	4.30217e-06	7.16036e-06	0.01656	-0.02864	0.251387	0.285008	0.289012	0.170774	0.504009	0.0120321
	ESI+ 045	203.15	1.17233	Dimethyl-arginine [M+H]	C8H18N4O2	Not captured		Amino acid derivative	2	CID: 501	0.486803	0.501397	-0.00516483	0.00389179	0.0167233	0.0284238	-0.00282366	0.0206506	1.30485e-06	4.64912e-06	-0.00958551	-0.0287121	0.103197	0.112049	-0.00532633	0.00588183	0.00258647	0.00346543	-0.00742213	0.0322091	3.39511e-08	9.72052e-08	0.0232178	-0.0182477	0.208467	0.37777	0.539254	0.00654225	0.627368	0.00103294
	ESI+ 047	205.097	3.68865	Tryptophan [M+H]	C11H12N2O2	188>159>132>130	Match (MassBank Record: PB006083)	Amino acid	2+	CID: 6305	1.18069e-09	1.51082e-07	-0.0247902	0.00688295	5.01541e-08	7.12182e-07	0.0117843	-0.00601119	4.75279e-09	6.5317e-08	-0.0269734	0.00107971	2.44865e-06	3.96566e-06	-0.0318926	-0.00296771	0.000119981	0.00018438	-0.0355887	0.00399151	1.57641e-07	3.628e-07	0.0285224	0.0136614	0.858395	1.28549e-06	0.750726	2.37712e-05	0.585073	0.00267231
	ESI+ 048	215.016	1.39918	Citric acid / isocitric acid [M+Na]	C6H8O7	Not captured		Organic acid	2	CID: 311 / CID: 1198	5.38365e-09	1.99195e-07	0.0148328	-0.0141927	4.64652e-07	3.49215e-06	-0.0163348	-0.00570475	3.24388e-09	5.20103e-08	0.0180359	0.00992181	0.000101723	0.000138608	0.0313076	0.0104705	6.35967e-07	1.61852e-06	0.0247306	-0.00390538	6.68407e-07	1.2608e-06	-0.0307999	-0.00330406	-0.901315	5.86489e-08	-0.602696	0.00182726	-0.757775	1.79751e-05
	ESI+ 049	220.118	2.51792	Pantothenic acid [M+H]	C9H17NO5	202>184>174>116>90	Match (MassBank Record: KO009182)	Vitamins	2	CID: 6613	0.0208821	0.0254931	-0.0023227	-0.0192852	0.0182131	0.0304184	0.00582049	-0.0269986	0.0010957	0.00174514	-0.0084505	-0.00559114	3.38012e-06	5.36581e-06	0.0114395	-0.0264983	2.32962e-07	6.54193e-07	0.0136118	-0.0180668	1.71409e-08	5.46012e-08	-0.0135613	0.00781834	-0.141022	0.553156	-0.246718	0.245147	-0.232619	0.274019
	ESI+ 050	222.095	1.63642	Avenic acid B [M+H]	C8H15NO6	Not captured		Phenolic compounds	3	CID: 16070022 / CID: 129821384	0.0063733	0.00835302	-0.0193675	0.000154257	0.00372043	0.00768037	0.00901494	-0.0286945	0.00408696	0.00592117	-0.0155512	0.0176217	0.000535705	0.000690815	-0.0172671	-0.00342395	3.57061e-05	6.09029e-05	-0.0172593	-0.0185143	5.57988e-06	9.03678e-06	0.0170344	-0.00935889	0.539563	0.0140745	0.285487	0.176287	0.426469	0.037694
	ESI+ 051	225.076	6.09571	Sinapic acid [M+H] Peak I (minor)	C8H15NO6	Not captured		Phenolic compounds	3	CID: 637775	1.2142e-09	1.51082e-07	0.0124549	0.0350615	1.83534e-09	1.78528e-07	-0.015628	0.0227269	1.351e-11	2.16611e-09	0.0117574	-0.0367719	3.13058e-09	2.29299e-08	-0.0301806	-0.00813413	1.09708e-08	4.79724e-08	-0.024202	0.0263882	7.19439e-11	8.04768e-10	0.0338394	-0.0135775	0.760293	9.99924e-05	0.743677	3.11571e-05	0.775398	8.56539e-06
	ESI+ 052	225.076	10.5832	Sinapic acid [M+H] Peak II (major)	C8H15NO6	Not captured		Phenolic compounds	3	CID: 637775	1.38131e-06	5.63058e-06	-0.0196879	0.00818242	1.02462e-08	3.28561e-07	0.0114798	0.00916925	1.10852e-09	2.63168e-08	-0.021498	-0.0160818	2.41247e-06	3.92027e-06	-0.0246055	-0.00178595	6.96699e-07	1.75451e-06	-0.0226308	0.0296863	3.25043e-10	2.33352e-09	0.0309263	-0.00995059	0.668322	0.00127752	0.711956	9.54098e-05	0.715481	8.48706e-05
	ESI+ 053	230.096	1.23781	Ergothionenine [M+H]	C9H15N3O2S	Not captured		Amino acid	2	CID: 5351619	1.69865e-09	1.51082e-07	0.00553845	0.00626467	3.71161e-09	1.78528e-07	0.00283191	0.00364207	1.38962e-09	3.03822e-08	-4.10049e-05	0.00592001	0.0809009	0.0890466	0.0291974	-0.0218867	0.689192	0.702333	0.0372903	-0.00772657	0.610481	0.619497	-0.0313025	0.0203261	-0.962629	1.17894e-11	-0.962199	6.5141e-14	-0.870561	3.19743e-08
	ESI+ 054	265.144	7.57791	Abscisic acid [M+H]	C15H20O4	Not captured		Phytohormone	2	CID: 5280896	0.0606842	0.0705051	-0.00550996	-0.000416834	0.0167233	0.0284238	0.0106689	0.0198658	6.51715e-09	8.3245e-08	-0.0135533	0.0109467	0.195765	0.206952	0.0169057	-0.00349017	0.0874971	0.0994943	0.00252419	0.0330743	0.00400032	0.00472335	0.028767	-0.0246097	-0.551825	0.0116523	0.324257	0.122143	0.859987	7.20431e-08
	ESI+ 055	284.092	24.565	(E)-Avenanthramide 1p (D) [M+H] (Peak II - major)	C16H13NO4	Not captured		Avenanthramides	2	CID: 6443019	0.000955946	0.00147375	0.00113487	0.040945	3.52669e-05	0.000139044	-0.00710079	0.0364785	0.000219372	0.00040274	-0.0111866	-0.0303859	5.14157e-09	2.94416e-08	0.0183304	-0.0189647	3.02713e-10	3.3319e-09	0.0285549	0.0174553	2.24485e-09	1.03824e-08	-0.0194158	0.022968	-0.355621	0.123856	-0.292537	0.165383	-0.338356	0.105831
	ESI+ 056	284.092	20.8112	(E)-Avenanthramide 1p (D) [M+H] (Peak I - minor isomer)	C16H13NO4	Not captured		Avenanthramides	2	CID: 6443019	0.000156274	0.0002869	-0.000447525	0.0391337	0.00062302	0.00153678	-0.00499154	0.0352781	0.178829	0.20287	-0.0130895	-0.022674	1.31808e-08	5.98112e-08	0.02076	-0.016589	1.63394e-09	1.0479e-08	0.0290538	0.01226	1.46904e-08	4.89351e-08	-0.0142181	-0.00287901	-0.48438	0.0304418	-0.394748	0.0562646	-0.250242	0.238252
	ESI+ 057	297.243	31.4335	Avenoleic acid (peak I) [M+H]	C18H32O3	279>261>243>163	MS2 confirms a hydroxy linoleic acid	Lipids	3+	CID: 45934094	0.0792996	0.0899601	0.00392856	0.0159681	0.557018	0.587557	-0.0142161	-0.00377272	0.444343	0.468704	-0.00918818	-0.0240091	0.0335183	0.0380244	0.0135138	-0.00415944	0.0010128	0.00139586	0.00555762	-0.0274555	1.84282e-05	2.77868e-05	-0.00136459	-0.0207061	-0.367884	0.110524	-0.34188	0.102016	0.0669662	0.755875
	ESI+ 058	297.243	33.4432	Avenoleic acid (peak II) [M+H]	C18H32O3	279>261>243>163	MS2 confirms a hydroxy linoleic acid	Lipids	3+	CID: 45934094	8.95965e-06	2.50558e-05	0.0173644	-0.0231439	3.0635e-07	2.67917e-06	-0.0189023	-0.0158339	0.00592502	0.00826069	0.0112989	0.00194974	8.74673e-06	1.31065e-05	-0.0255138	0.0106302	1.73971e-05	3.19389e-05	-0.0353343	-0.00637813	0.0465446	0.0509976	0.0175966	0.0156589	0.66219	0.00146844	0.662613	0.000418643	0.49696	0.0134919
	ESI+ 059	300.087	21.7103	Avenanthramide 1c (F) [M+H];	C16H13NO5	163>	Match (Avenanthramide 1c (F) MS2 ESI- and ESI+ FT-ICR-MS (deBrujin et al. Food Chem 277 (2019) 682-690)	Avenanthramides	2+	CID: 9861088	0.00117096	0.00178804	0.0028762	0.0423425	0.000333249	0.000921222	-0.00973168	0.0371098	0.000232216	0.00041991	-0.00937104	-0.0340098	6.61004e-10	9.88997e-09	0.0187182	-0.0165299	3.64767e-11	9.62987e-10	0.0307039	0.024754	1.11713e-10	1.07468e-09	-0.0196989	0.0192866	-0.30657	0.188622	-0.267865	0.205696	-0.285487	0.176287
	ESI+ 060	300.087	17.2625	Avenanthramide 2p (A) [M+H] (major peak)	C16H13NO5	147>119	Match (Avenanthramide 2p (A) in ESI- and ESI+ FT-ICR-MS (deBrujin et al. Food Chem 277 (2019) 682-690).	Avenanthramides	2+	CID: 5281157	0.00172183	0.00252499	-0.00155038	0.0397618	7.23968e-05	0.000263809	-0.00963997	0.0339643	1.92635e-06	6.43454e-06	-0.0147701	-0.0316846	4.53623e-09	2.69374e-08	0.0193916	-0.0190373	1.22031e-11	7.12277e-10	0.0312441	0.0127644	1.49264e-11	3.30846e-10	-0.0249535	0.0279426	-0.380146	0.0982596	-0.327782	0.117904	-0.387699	0.0612185
	ESI+ 061	300.087	14.4222	Avenanthramide 4p (G); Avenanthramide 2P (A) / 4P (G) isomer [M-H] (peak I)	C16H13NO5	Not captured	Match (Avenanthramide 2p (A) MS2 ESI- FT-ICR-MS, therefore Avenanthramide 4p (G) or unknown isomer (deBrujin et al. Food Chem 277 (2019) 682-690).	Avenanthramides	3+	CID: 12003326 / CID: 5281157	3.85429e-05	8.74488e-05	-0.00222479	0.0353119	3.34975e-07	2.82672e-06	-0.00868422	0.0329639	4.56187e-06	1.29074e-05	-0.0146849	-0.0283171	1.8961e-09	1.84597e-08	0.0210261	-0.0217833	1.33274e-11	7.12277e-10	0.0356228	0.00723686	1.12625e-09	6.4491e-09	-0.0257896	0.00977686	-0.349489	0.130935	-0.422944	0.0394784	-0.398273	0.053907
	ESI+ 062	300.087	19.0948	Avenanthramide 4p (G); Avenanthramide 2P (A) / 4P (G) isomer [M-H] (peak II)	C16H13NO5	Not captured	Match (Avenanthramide 2p (A) MS2 ESI- FT-ICR-MS, therefore Avenanthramide 4p (G) or unknown isomer (deBrujin et al. Food Chem 277 (2019) 682-690).	Avenanthramides	3+	CID: 12003326 / CID: 5281157	7.78152e-07	3.68399e-06	-0.00705861	0.0258659	0.000146008	0.000462038	0.00834602	0.0181737	1.40294e-07	7.60283e-07	-0.0144173	-0.0192726	2.21371e-05	3.2169e-05	0.0242136	-0.0172168	0.00014127	0.000214356	0.0241508	0.00443609	3.28383e-08	9.4977e-08	-0.027871	0.0192846	-0.680585	0.000957717	-0.518107	0.00950118	-0.673187	0.000312028
	ESI+ 063	303.05	18.4699	Quercetin [M+H]	C15H10O7	Not captured		Phenolic compounds	2	CID: 5280343	6.00115e-07	3.03848e-06	-0.0117553	-0.0176014	0.00743528	0.0141145	0.00906777	-0.00649229	0.00238381	0.00358317	-0.0074723	0.0306699	0.0060298	0.00725084	0.0287839	0.00446479	0.00882382	0.0111398	0.0216433	0.0253833	5.54947e-08	1.4507e-07	-0.0180917	-0.00776516	-0.797081	2.58248e-05	-0.334831	0.109749	-0.394748	0.0562646
	ESI+ 064	304.15	1.25142	Nicotianamine [M+H]	C12H21N3O6	Not captured		Vitamins	2	CID: 9882882	0.00386761	0.00522562	0.00849381	0.0166073	4.36421e-08	6.55995e-07	-0.00945402	0.0215069	6.82835e-09	8.3245e-08	0.00433917	0.00165042	2.03626e-07	4.68633e-07	-0.00404864	-0.0271695	8.34387e-08	2.62314e-07	-0.0202227	0.0256349	5.04276e-08	1.35507e-07	0.0266444	-0.0216688	0.0674453	0.777541	0.500484	0.0127448	0.743677	3.11571e-05
	ESI+ 065	314.102	25.6491	Avenanthramide 1f (E) [M-H]	C17H15NO5	Not captured		Avenanthramides	2	CID: 10245047	0.000100203	0.000192791	-0.00703184	0.0397939	5.87823e-06	3.17688e-05	-0.00935306	0.0333366	4.40619e-06	1.26153e-05	-0.0152971	-0.0266909	1.19418e-07	3.02315e-07	0.0193222	-0.0193395	4.51747e-11	1.02138e-09	0.0299772	-0.00541867	7.28987e-10	4.5538e-09	-0.0237676	0.0253368	-0.478249	0.0329281	-0.426469	0.037694	-0.412371	0.0452338
	ESI+ 066	316.082	11.8117	Avenanthramide 2c (C); Avenanthramide 4c (K) [M-H] peak I (minor)	C16H13NO6	Not captured	Match (Avenanthramide 2c (C) and 4c (K) MS2 ESI- FT-ICR-MS (deBrujin et al. Food Chem 277 (2019) 682-690)	Avenanthramides	3+	CID: 11723200 / CID not available	2.14347e-06	7.75193e-06	0.00116736	0.0382645	4.57179e-07	3.49052e-06	-0.00880349	0.0333276	1.48528e-07	7.938e-07	-0.0135252	-0.0318782	7.23519e-10	9.88997e-09	0.0228247	-0.0204583	8.22704e-11	1.522e-09	0.0375795	0.00922493	1.02297e-09	5.92827e-09	-0.0293386	0.011513	-0.355621	0.123856	-0.398273	0.053907	-0.504009	0.0120321
	ESI+ 067	316.082	15.2931	Avenanthramide 5p (AA) [M+H]	C16H13NO6	Not captured	Excellent match to MS2 Avenanthramide AA (5p) reported in ESI- mode FT-ICR-MS (deBrujin et al. FoodChem 277 (2019) 682-690)	Avenanthramides	2+	CID not available	0.000720639	0.00112908	-0.00538426	0.0371112	2.81894e-05	0.000114908	-0.00880742	0.0326588	2.26883e-06	7.13272e-06	-0.0200615	-0.021985	2.91984e-08	1.02514e-07	0.0193481	-0.0200458	2.41454e-10	3.13891e-09	0.0310454	0.00747942	1.67722e-10	1.42725e-09	-0.0250296	0.0320036	-0.404672	0.0767561	-0.348929	0.094694	-0.489911	0.0150939
	ESI+ 068	316.082	14.8632	Avenanthramide 2c (C); Avenanthramide 4c (K) [M-H] peak I (major)	C16H13NO6	163>154>145>136	Match (Avenanthramide 2c (C) and 4c (K) MS2 ESI- and ESI+ FT-ICR-MS (deBrujin et al. Food Chem 277 (2019) 682-690)	Avenanthramides	3+	CID: 11723200 / CID not available	0.000314269	0.000524873	0.00355891	0.0415872	2.39976e-05	0.00010399	-0.0112747	0.0341521	2.52757e-07	1.13622e-06	-0.0120136	-0.034661	4.33525e-10	9.52512e-09	0.0206442	-0.0192	2.71964e-11	9.3439e-10	0.0337893	0.0140484	2.14124e-11	3.81458e-10	-0.0266074	0.0267688	-0.367884	0.110524	-0.355978	0.0877707	-0.433518	0.0343168
	ESI+ 069	326.102	21.768	Avenanthramide 1cd (N) [M+H];	C18H15NO5	Not captured	Match (Avenanthramide 1cd (N) MS2 ESI- FT-ICR-MS (deBrujin et al. Food Chem 277 (2019) 682-690)	Avenanthramides	2+	CID not available	0.00136551	0.00205253	-0.00562867	0.0382106	0.00211947	0.00459218	-0.00733856	0.0322116	3.90789e-05	8.2806e-05	-0.02075	-0.0191671	6.1786e-08	1.77958e-07	0.0203783	-0.0167148	1.13097e-09	7.66189e-09	0.0236841	0.00149686	8.87169e-11	9.2767e-10	-0.0200821	0.0372431	-0.459855	0.0413482	-0.394748	0.0562646	-0.366552	0.0781068
	ESI+ 070	330.097	15.3197	Avenanthramide 4f (H); Avenanthramide 2f (B) / 4f (H) isomer [M-H] (peak I)	C17H15NO6	Not captured	Match (Avenanthramide 2f (B) MS2 ESI- FT-ICR-MS, therefore Avenanthramide 4f (H) or unknown isomer (deBrujin et al. Food Chem 277 (2019) 682-690).	Avenanthramides	3+	CID not available / CID: 10087955	6.34128e-07	3.17724e-06	-0.0148607	0.0300062	9.9147e-09	3.28561e-07	-0.00102527	0.0332159	2.27232e-08	1.87289e-07	-0.0218652	-0.0202957	4.65105e-10	9.52512e-09	0.0262624	-0.0241481	7.76197e-10	5.8336e-09	0.0383221	-0.00396678	6.45697e-10	4.37437e-09	-0.028946	0.016876	-0.490511	0.0281051	-0.532205	0.00742811	-0.549828	0.00537998
	ESI+ 071	330.097	18.459	Avenanthramide 2f (B) [M+H] (major)	C17H15NO6	177>145>117	Match (Avenanthramide 2f (B) MS2 ESI- and ESI+ FT-ICR-MS (deBrujin et al. Food Chem 277 (2019) 682-690)	Avenanthramides	2+	CID: 10087955	0.000148163	0.000274101	-0.0112285	0.0349371	9.04899e-06	4.44139e-05	-0.00571435	0.0337822	1.52202e-07	7.95754e-07	-0.0209029	-0.0243078	2.97882e-08	1.03597e-07	0.022369	-0.0211073	1.69133e-10	2.32438e-09	0.0319883	0.000689148	1.86439e-11	3.58709e-10	-0.0270732	0.0293387	-0.502774	0.023856	-0.41942	0.0413288	-0.500484	0.0127448
	ESI+ 072	330.097	19.2356	Avenanthramide 3p (X) [M+H]	C17H15NO6	Not captured	Match (Avenanthramide 3p (X) MS2 ESI- FT-ICR-MS (deBrujin et al. Food Chem 277 (2019) 682-690)	Avenanthramides	2+	CID not available	0.0228997	0.0278151	0.000736971	0.0318241	0.000464203	0.00118767	-0.011339	0.0292927	6.00567e-07	2.31098e-06	-0.0125243	-0.0261048	3.06953e-08	1.04712e-07	0.0165018	-0.0111832	1.52185e-09	9.89205e-09	0.0252836	-0.00385204	1.41745e-09	7.41079e-09	-0.0236779	0.0303546	-0.269781	0.25002	-0.292537	0.165383	-0.5745	0.00332337
	ESI+ 073	331.081	22.7426	Tricin [M+H]	C17H14O7	315>316>270>287>253>255>286>298	Match (MassBank Record: FIO00740)	Phenolic compounds	2+	CID: 5281702	0.0036324	0.00502064	0.0080233	-0.01	0.00289554	0.00608189	-0.00711347	0.0135665	4.59857e-06	1.29351e-05	0.0225349	0.0179947	1.84305e-08	7.64232e-08	0.0206451	0.00082237	6.96201e-10	5.31544e-09	0.0263291	0.0195117	7.82718e-10	4.76566e-09	-0.0276747	-0.0140987	-0.410803	0.0719762	-0.229095	0.281561	-0.521631	0.00894269
	ESI+ 076	342.097	18.8922	Avenanthramide 2cd (Q) [M+H]	C18H15NO6	Not captured	Match (Avenanthramide 2cd (Q) MS2 ESI- FT-ICR-MS (deBrujin et al. Food Chem 277 (2019) 682-690)	Avenanthramide	2+	CID not available	0.00493126	0.00655231	-0.00372454	0.0381145	4.27339e-05	0.000163995	-0.0080993	0.03057	0.000122657	0.000233194	-0.0175469	-0.0244654	8.67662e-08	2.31859e-07	0.0161205	-0.0158503	7.56552e-11	1.45561e-09	0.0299252	0.00566506	1.77852e-10	1.47495e-09	-0.0208157	0.036928	-0.416935	0.0674225	-0.355978	0.0877707	-0.373601	0.0721266
	ESI+ 077	342.097	19.4733	Avenanthramide 5pd (OO) [M+H]	C18H15NO6	Not captured	Match (Avenanthramide 5pd (OO) MS2 ESI- mode FT-ICR-MS (deBrujin et al. Food Chem 277 (2019) 682-690)	Avenanthramide	2+	CID not available	0.00124806	0.00189374	-0.00761352	0.0335796	8.78486e-05	0.000306197	-0.00663407	0.0276781	6.03707e-06	1.59528e-05	-0.0208169	-0.0205924	6.50653e-09	3.55641e-08	0.0215253	-0.0132822	3.95719e-10	4.04981e-09	0.0260993	0.0033213	1.23531e-10	1.16506e-09	-0.0237519	0.0353135	-0.392409	0.087019	-0.370076	0.0750715	-0.475812	0.0187657
	ESI+ 078	343.124	1.29661	Disacharide(s) [M+H]	C12H22O11	Not captured		Sugars - disacharide	3		6.82975e-08	6.31752e-07	0.000589182	0.00925048	0.00230186	0.004965	0.00541169	0.0095794	1.27133e-05	3.05755e-05	0.00885685	-0.0103899	0.0060876	0.00730208	0.0277697	0.014992	0.341856	0.364596	-0.00351069	0.0368596	0.0118187	0.0135675	-0.0228864	-0.0159762	-0.778687	5.2442e-05	0.15508	0.46933	-0.560401	0.00439606
	ESI+ 079	349.259	19.0041	Sativic acid [M+H]	C18H36O6;	Not captured		Lipids	2	CID: 92800	0.000107373	0.000205762	-0.0250921	-0.00301416	0.0107179	0.0190234	0.01081	0.0016123	5.13999e-08	3.53191e-07	-0.0236042	0.0213626	3.35816e-09	2.34098e-08	0.0183472	0.0075031	6.05639e-08	1.98172e-07	0.0109071	-0.010411	2.86647e-12	2.02174e-10	-0.030868	-0.00555301	-0.312701	0.179482	-0.169178	0.429367	-0.422944	0.0394784
	ESI+ 083	356.113	22.6586	Avenanthramide 2fd (P) [M+H]	C19H17NO6	203>	Match (Avenanthramide 2fd (P) MS2 ESI- and ESI+ FT-ICR-MS (deBrujin et al. Food Chem 277 (2019) 682-690).	Avenanthramide	2+	CID not available	0.0032753	0.00459306	-0.0115815	0.0294363	1.04179e-05	5.01102e-05	-0.00664652	0.0260148	5.6628e-06	1.53023e-05	-0.0208306	-0.0187522	4.143e-08	1.28567e-07	0.0194041	-0.016741	3.01448e-10	3.3319e-09	0.0273566	-0.00724125	1.64766e-09	8.34235e-09	-0.0234029	0.0348116	-0.423066	0.0630888	-0.398273	0.053907	-0.475812	0.0187657
	ESI+ 084	358.092	16.8996	Avenanthramide 5cd (QQ) [M+H]	C18H15NO7	Not captured	Match (Avenanthramide 5cd (QQ) ESI- FT-ICR-MS (deBrujin et al. Food Chem 277 (2019) 682-690)	Avenanthramide	2+	CID not available	0.00871906	0.0111539	-0.00793666	0.0294797	8.05911e-05	0.000285032	-0.00515791	0.0242473	1.8229e-05	4.23583e-05	-0.0198478	-0.0210164	2.16018e-09	1.92416e-08	0.0165353	-0.0195303	5.91383e-10	4.9044e-09	0.0289175	0.00489418	1.10317e-10	1.07468e-09	-0.0224482	0.0362905	-0.318832	0.170648	-0.373601	0.0721266	-0.479337	0.017786
	ESI+ 085	360.108	17.123	Avenanthramide 3f (Y) [M+H] peak I (minor)	C18H17NO7	Not captured		Avenanthramide	3	CID not available	7.92627e-05	0.000160866	-0.0014727	0.0267497	2.65298e-05	0.000111846	-0.0116465	0.0255516	8.41368e-08	4.99627e-07	-0.0127305	-0.0275058	3.49556e-09	2.39449e-08	0.0227996	-0.0173265	1.82152e-09	1.10905e-08	0.0253081	-0.0142858	1.28551e-08	4.38532e-08	-0.027917	0.0251749	-0.410803	0.0719762	-0.384175	0.063818	-0.697858	0.000149906
	ESI+ 086	360.108	20.325	Avenanthramide 3f (Y) [M+H] peak II (major)	C18H17NO7	177>166>145>138	Match (Avenanthramide 3f (Y) ESI- and ESI+ FT-ICR-MS (deBrujin et al. Food Chem 277 (2019) 682-690)	Avenanthramide	2+	CID not available	0.00185526	0.00270419	-0.00194332	0.0291275	0.00825448	0.0152708	-0.0092245	0.0275518	5.52848e-06	1.51091e-05	-0.015566	-0.0234231	2.89079e-08	1.0224e-07	0.0192265	-0.0137901	9.88427e-09	4.40216e-08	0.0225715	-0.00540327	2.64217e-09	1.13472e-08	-0.0228285	0.0323366	-0.324964	0.162116	-0.299586	0.154961	-0.514582	0.0100882
	ESI+ 087	372.108	20.4402	Avenanthramide 5fd (PP) and Avenanthramide 3cd (W) [M+H] (shouldering peaks deconvolved as one peak in XCMS)	C19H17NO7	Not captured	Match (Avenanthramide 5fd (PP) and Avenanthramide 3cd (W) reported in ESI- mode FT-ICR-MS (deBrujin et al. Food Chem 277 (2019) 682-690)	Avenanthramide	2+	CID not available	0.0126095	0.015836	-0.00147933	0.0263851	0.00799798	0.0148534	-0.00588139	0.0196743	2.75281e-05	6.01864e-05	-0.0212148	-0.0168945	2.41456e-08	9.00314e-08	0.0148117	-0.0115612	4.30217e-06	8.84336e-06	0.0181774	0.00814081	8.65376e-10	5.13884e-09	-0.0202611	0.0320346	-0.294307	0.20783	-0.34188	0.102016	-0.454665	0.0256044
	ESI+ 089	381.079	1.15015	Disacharide(s) [M+K]	C12H22O11	219>201>187		Sugars - disacharide	3		8.09855e-08	6.91575e-07	-0.0268715	0.0105577	0.0212326	0.0345029	0.0255825	0.0091138	2.2464e-05	5.02567e-05	-0.0222648	0.00169925	1.9276e-07	4.45757e-07	0.0292258	-0.00870761	1.17427e-06	2.82413e-06	0.0101423	0.0323668	2.25411e-05	3.34638e-05	-0.0262895	-0.0152263	-0.613139	0.00404394	-0.0211472	0.921869	-0.687285	0.000206996
	ESI+ 090	386.123	24.3359	Avenanthramide 3fd (V) [M+H]	C20H19NO7	Not captured	Very good accurate mass fit and sensible RT	Avenanthramide	2	CID not available	0.274711	0.291048	0.000194266	0.0284565	0.00866479	0.015787	-0.0108393	0.0201411	0.000218239	0.000402196	-0.0143247	-0.0224921	6.96699e-07	1.27905e-06	0.00896858	-0.00462969	1.13984e-07	3.42664e-07	0.0105619	-0.00822332	3.29754e-08	9.4977e-08	-0.0207959	0.0297858	-0.110365	0.643216	-0.30311	0.149927	-0.528681	0.00790719
	ESI+ 091	397.31	31.7351	Tocotrienol [M+H] (or a hydroxy-tetradehydrocholecalciferol) peak I	C27H40O2	Not captured		Sterols	3	CID: 9929901 / e.g. CID: 9547349	4.22876e-05	9.46062e-05	0.0237914	-0.00770251	0.000199852	0.000599567	-0.0203741	0.000686762	0.00264062	0.00395682	0.0235399	0.0216308	4.12235e-08	1.28567e-07	-0.0245907	0.00308644	3.09117e-10	3.3319e-09	-0.0279749	0.0114402	1.34963e-11	3.30846e-10	0.0223626	0.0140421	0.508906	0.0219314	0.373601	0.0721266	0.317208	0.130952
	ESI+ 092	397.31	32.2524	Tocotrienol [M+H] (or a hydroxy-tetradehydrocholecalciferol) peak II	C27H40O2	Not captured		Sterols	3	CID: 9929901 / e.g. CID: 9547349	0.220648	0.236374	0.0235797	0.0134111	0.725212	0.739041	-0.0223693	0.0192549	0.326647	0.353868	0.0216154	-0.0122034	7.62039e-08	2.105e-07	-0.00210469	-0.00212783	8.65376e-10	6.21262e-09	-0.00551431	-0.00317699	5.08021e-11	6.1604e-10	-0.00269793	0.0295725	0.0551825	0.817261	-0.0211472	0.921869	-0.0951625	0.658259
	ESI+ 093	403.353	29.6275	delta-Tocopherol [M+H]	C27H46O2	Not captured		Sterols	3	CID: 92094	0.116201	0.129681	-0.0032542	0.0211963	2.73832e-05	0.000113546	-0.013053	0.0274713	0.356345	0.38431	0.00377368	-0.0235962	0.0060298	0.00725084	0.00108331	0.0125429	2.49205e-09	1.39381e-08	-0.0178998	0.0261249	2.50828e-05	3.6783e-05	-0.000378191	-0.022188	-0.00613139	0.979533	0.437043	0.0327208	0.11631	0.588353
	ESI+ 102	433.113	11.6183	Vitexin [M+H]	C21H20O10	Not captured	Match (MassBank Record: BS003308)	Phenolic compounds	2	CID: 5280441	5.98424e-05	0.000126246	0.00930593	0.00653927	0.00028996	0.00081562	-0.0105807	0.0183761	2.07516e-05	4.75311e-05	0.0185862	0.0171018	3.40646e-10	9.52512e-09	0.0240587	0.0119007	2.04467e-11	9.3439e-10	0.0311799	0.0221694	2.93964e-12	2.02174e-10	-0.0258246	-0.0250116	-0.300438	0.19807	-0.239669	0.259325	-0.292537	0.165383
	ESI+ 103	433.113	12.0453	Isovitexin [M+H]	C21H20O10	Not captured	Match (MassBank Record: FIO00754)	Phenolic compounds	2	CID: 162350	8.89012e-06	2.50067e-05	-0.0295191	-0.00145829	0.0103874	0.0185737	0.0292784	-0.000339349	0.000110809	0.000214916	-0.00918066	0.0108717	1.23047e-07	3.08194e-07	0.02221	0.00757557	1.34586e-08	5.6292e-08	0.018064	0.0138029	0.000308885	0.000418517	-0.0174989	-0.0109705	-0.416935	0.0674225	-0.306635	0.145011	-0.549828	0.00537998
	ESI+ 107	478.134	12.8711	Avenanthramide 2c (C) - hexoside [M+H]	C22H23NO11	Not captured	Match (Avenanthramide 2c (C) - hexoside MS2 ESI- FT-ICR-MS (deBrujin et al. Food Chem 277 (2019) 682-690)	Avenanthramide-hexoside	2+	CID not available	0.00133017	0.00201198	0.00147925	0.0427269	0.0224121	0.035934	-0.00959393	0.0359613	2.93816e-09	4.87329e-08	-0.0103664	-0.0362907	5.29976e-10	9.52512e-09	0.0183755	-0.018927	2.59269e-10	3.2818e-09	0.0189892	0.0270751	2.62989e-11	4.36199e-10	-0.030638	0.0180065	-0.355621	0.123856	-0.137457	0.521846	-0.49696	0.0134919
	ESI+ 108	493.134	15.6087	Tricin-7-glucoside [M+H]	C23H24O12	331>475>273		Phenolic compounds	2+	CID: 5322022	0.133703	0.147165	-0.010458	-0.0296715	0.156236	0.190734	0.0113243	-0.000991572	0.340634	0.36819	0.00785343	0.0347099	3.79603e-07	7.70417e-07	0.0146834	0.00458623	1.26997e-07	3.79413e-07	0.00975936	0.0346346	6.34981e-10	4.36322e-09	-0.0123352	-0.0319033	-0.30657	0.188622	0.197374	0.355251	-0.0669662	0.755875
	ESI+ 109	508.145	12.7825	Avenanthramide 5f (BB) - hexoside [M+H]	C23H25NO12	Not captured	Very good accurate mass fit and sensible RT	Avenanthramide-hexoside	2	CID not available	2.35486e-06	8.32859e-06	-0.0152257	0.0287517	0.000737242	0.00177307	-0.00248685	0.0203619	1.54563e-06	5.3873e-06	-0.0235181	-0.0137179	1.75592e-06	2.94285e-06	0.0254803	-0.0166195	5.03921e-05	8.27256e-05	0.0185235	0.00513466	3.35256e-09	1.37827e-08	-0.0254531	0.0258791	-0.613139	0.00404394	-0.355978	0.0877707	-0.549828	0.00537998
	ESI+ 110	522.16	11.2677	Avenanthramide 3f (Y) - hexoside [M+H] Peak I	C24H27NO12	Not captured	Very good accurate mass fit and sensible RT	Avenanthramide-hexoside	2	CID not available	7.51066e-05	0.000154386	-0.00331458	0.00640706	0.302256	0.34048	0.00232576	0.0200945	0.000256839	0.000460968	0.00989578	0.0114044	1.81565e-07	4.23945e-07	0.0161939	-0.0235079	1.92165e-06	4.25952e-06	0.00904408	0.020465	4.83685e-07	9.65363e-07	-0.0229413	0.00785007	-0.331095	0.153882	-0.102212	0.634609	-0.563926	0.00410381
	ESI+ 111	522.161	14.6664	Avenanthramide 3f (Y) - hexoside [M+H] Peak II	C24H27NO12	Not captured	Match (Avenanthramide 3f (Y) - hexoside MS2 ESI- FT-ICR-MS (deBrujin et al. Food Chem 277 (2019) 682-690)	Avenanthramide-hexoside	2+	CID not available	0.0226576	0.0275906	-0.00296366	0.0285365	0.00761842	0.0143704	-0.00555617	0.0232895	0.00103106	0.00165314	-0.0195672	-0.01758	2.1297e-07	4.83202e-07	0.014344	-0.018157	4.30481e-08	1.47901e-07	0.0185358	-0.00421414	2.33088e-09	1.0512e-08	-0.0183442	0.0263343	-0.294307	0.20783	-0.214997	0.313023	-0.405322	0.0494222
	ESI+ 112	534.161	16.054	Avenanthramide 5fd (PP) - hexoside / Avenanthramide 3cd (W) - hexoside [M+H]	C25H27NO12	Not captured	Very good accurate mass fit and sensible RT	Avenanthramide-hexoside	3+	CID not available	0.00716325	0.00926216	-0.00511674	0.0305014	0.000509058	0.00128526	-0.00937352	0.0222192	0.000104361	0.000204055	-0.019738	-0.0185268	3.58402e-08	1.16481e-07	0.0158081	-0.00165152	2.68863e-08	1.01829e-07	0.0156235	-0.00272249	2.08218e-09	9.91613e-09	-0.0199616	0.0296875	-0.312701	0.179482	-0.366552	0.0781068	-0.482862	0.0168484
	ESI+ 113	539.319	33.0057	Stigmasterol / Avenasterol / Fucosterol / Isofucosterol / Stigmastadionol [M+NaCl_HCOONa]	C29H48O	Not captured	Note unusual adduct, but very good accurate mass fit and sensible RT	Sterols	3	CID: 5280794 / CID: 12795736 / CID: 5281328 / CID: 5281326 / CID: not available	0.000306009	0.000514651	0.0241552	0.00674447	7.37349e-05	0.000266665	-0.0241602	0.00404923	0.00105218	0.00168139	0.0172223	-0.0219057	2.51312e-08	9.22756e-08	-0.0260728	0.00616374	2.76205e-07	7.5917e-07	-0.0321806	-0.00462052	1.17427e-06	2.13142e-06	0.0219286	0.0167937	0.508906	0.0219314	0.401797	0.0516267	0.387699	0.0612185
	ESI+ 114	565.155	11.225	Apigenin 6-C-glucosyl-O-arabinoside or Isovitexin-2-arabinoside [M+H] (or flavone-3O-pentose-hexose; flavone-3O-hexose-pentose)	C26H28O14	433>415>397>379>366	Likely flavone-3O-pentose-hexose; flavone-3O-hexose-pentose	Phenolic compounds	3+	CID‎: ‎131750832 / CID: 14427342	2.68897e-09	1.61675e-07	-0.0316897	0.00276848	1.90231e-08	3.9783e-07	0.029697	0.00534637	4.22709e-07	1.7086e-06	-0.0241431	-0.00620298	1.96002e-10	9.52512e-09	0.0309614	-0.00750063	2.79513e-12	4.48152e-10	0.0374928	-0.0013863	2.46951e-11	4.24226e-10	-0.0299008	-0.0154533	-0.533431	0.0154293	-0.444092	0.0297062	-0.370076	0.0750715
	ESI+ 118	593.187	12.8213	Isoswertisin-rhamnoside [M+H] (4 or 2-C)	C28H32O14	447>285>327>429>351>411>297	Match (predicted MS2 ESI+ -20V) (FDB001560)	Phenolic compounds	2+	CID: 44258333 / CID: 44258351	0.000256832	0.000439631	2.30136e-05	0.0102264	0.024846	0.0390554	-0.00823167	0.0224742	0.00671177	0.0092769	0.0104235	0.0176012	6.61004e-10	9.88997e-09	0.0191584	0.0141674	6.16653e-10	4.9435e-09	0.0218881	0.0305282	1.233e-08	4.2667e-08	-0.0201148	-0.0325297	-0.257519	0.273026	-0.158604	0.459164	-0.345405	0.0983045
	ESI+ 120	739.426	24.8	Fumonisin B1 [M+NH3] (potential indicator of Fusarium infection)	C34H59NO15	Captured but over fragments at 45% NCE		Fusarium metabolite	3	CID: 2733487	2.55253e-08	3.69819e-07	-0.0253074	0.0100776	0.108831	0.138121	0.0207182	0.0148599	0.000269057	0.000477551	-0.022433	-0.000996362	2.67847e-07	5.75154e-07	0.03085	0.00533193	3.65961e-05	6.1764e-05	0.0211119	0.0283076	8.1885e-06	1.28715e-05	-0.0262266	-0.0210797	-0.717373	0.00037032	-0.331306	0.113773	-0.585073	0.00267231
	ESI+ 122	901.479	22.1113	26-Desglucoavenacoside A [M+H] peak I	C45H72O18	Not captured		Avenacoside	2	CID: 71768083	2.58701e-06	8.88824e-06	-0.0235794	-0.0167172	0.000229233	0.000676449	0.0235225	-0.00643898	1.49282e-09	3.05852e-08	-0.0154658	0.0203429	3.74892e-08	1.20215e-07	0.0267182	0.00533636	1.22962e-09	8.21452e-09	0.0272147	0.0195934	1.30775e-06	2.34711e-06	-0.0330501	0.000737528	-0.619271	0.00359519	-0.363027	0.081234	-0.831791	4.72087e-07
	ESI+ 123	901.48	25.2184	26-Desglucoavenacoside A [M+H] peak II (minor)	C45H72O18	Not captured		Avenacoside	2	CID: 71768083	0.0010541	0.00161988	-0.0108113	-0.00729123	0.316013	0.353494	0.0107196	0.005561	0.00144673	0.0022667	-0.00833966	0.0121404	0.0877609	0.095721	0.0186552	0.0064847	0.03945	0.0466228	0.0099822	0.0150591	0.0260691	0.0292289	-0.0184726	0.00687614	-0.692847	0.000708301	-0.176227	0.410099	-0.60622	0.00168903
	ESI+ 124	1049.53	29.7474	Avenacin B2 [M+H]	C54H80O20	899>887>597>581		Avenacin	2+	CID: 4483252	0.00230263	0.00332602	-0.00205386	0.0185206	0.535193	0.565776	-0.000911791	0.0194934	0.0329905	0.0412168	0.00350286	0.0051245	0.0125875	0.0146957	0.016156	0.0100841	3.51247e-05	6.01245e-05	0.00964478	0.010718	0.000187194	0.000257258	-0.0169079	-0.0100693	-0.453723	0.0444964	-0.091638	0.670206	-0.363027	0.081234
	ESI+ 125	1063.53	24.6342	Avenacoside A; 26-Desglucoavenacoside B [M+H]	C51H82O23	Captured but over fragments at 45% NCE		Avenacoside	3	CID: 71581001 / CID: 71768106	0.00135532	0.0020436	-0.012635	-0.0105591	0.569795	0.599719	0.0159128	0.00923415	0.0281804	0.0356705	-0.00076008	0.0251997	0.00010073	0.000137645	0.0152869	0.00407669	3.11827e-05	5.37594e-05	0.0120766	0.0279292	4.32993e-05	6.16182e-05	-0.014028	0.00291976	-0.465986	0.038375	-0.0775398	0.71875	-0.306635	0.145011
	ESI+ 127	1094.55	30.0858	Avenacin A1 [M+H]	C55H83NO21	638>932>1077>770>1070>914>896>620>601>469>428>423>433>441>487>451>680>770>752>734>650> 896>1058>1040>974>950	Match (predicted MS2 ESI+ -20V) (FDB013053)	Avenacin	2+	CID: 131751579	0.000197382	0.000347767	0.0177868	0.0282612	0.000138611	0.000447463	-0.0189481	0.0208357	0.122861	0.143787	0.0154282	-0.0286489	1.51634e-08	6.4545e-08	0.0222102	-0.00855652	5.15108e-10	4.75376e-09	0.0169388	0.00966776	2.36029e-09	1.0512e-08	-0.0065906	-0.0160388	-0.355621	0.123856	-0.0563926	0.793533	-0.0352454	0.870125
	ESI+ 130	1225.59	24.8017	Avenacoside B2 [M+H]	C57H92O28	Captured but over fragments at 45% NCE	Confirmed in ESI negative mode MS/MS - Avenacosides: Metabolism, and potential use as exposure biomarkers of oat intake. Pei Wang, Junli Yang, Shengmin Sang. Molecular nutrition & food research 2017. DOI:10.1002/mnfr.201700196	Avenacoside	2+	CID: not available	8.19538e-08	6.91575e-07	-0.0265716	0.0094081	0.0325365	0.0492139	0.0224246	0.0156125	4.50135e-06	1.28115e-05	-0.0253801	-0.00563797	2.748e-09	2.20298e-08	0.030706	0.00907793	1.35178e-06	3.1873e-06	0.0187525	0.0323453	5.25713e-08	1.39706e-07	-0.0277509	-0.0192588	-0.698979	0.000605837	-0.26434	0.211953	-0.528681	0.00790719
	ESI+ 131	1225.59	19.2927	Avenacoside B2 [M+H] isomer peak I (minor)	C57H92O28	Not captured		Avenacoside	3	CID: not available	9.24322e-06	2.55517e-05	-0.0216398	0.01018	0.103818	0.133164	0.0143988	0.0166934	0.00528008	0.00753243	-0.0203708	-0.00907886	3.75841e-07	7.69274e-07	0.0249466	0.011163	3.06748e-05	5.3074e-05	0.0131444	0.020904	2.91999e-05	4.21776e-05	-0.0221255	-0.0164889	-0.649928	0.00192274	-0.22557	0.289232	-0.482862	0.0168484
	ESI+ 134	147.044	17.2624	Coumarin; Phenylpropiolic acid [M+H]	C9H6O2	119>124>91>106		Phenolic compounds	3	CID: 323 / CID: 69475	0.00205171	0.0029725	-0.00147314	0.0396286	2.60442e-05	0.000110861	-0.00957676	0.0337387	1.43745e-06	5.08393e-06	-0.0150177	-0.0316732	6.37747e-09	3.52593e-08	0.0191658	-0.0190778	2.24237e-11	9.3439e-10	0.0310323	0.0125353	1.49891e-11	3.30846e-10	-0.0253428	0.0279252	-0.380146	0.0982596	-0.331306	0.113773	-0.398273	0.053907
	ESI+ 138	163.039	14.8636	Hydroxycoumarin [M+H]	C9H6O3	145>135>107>163>140>131>117>89	None conclusive - more than one compound captured in MS2	Phenolic compounds	2	CID: 13650	0.00034693	0.000571485	0.00356071	0.0417671	1.22172e-05	5.76125e-05	-0.0111385	0.0339394	2.46e-07	1.12691e-06	-0.0118597	-0.034854	3.11194e-10	9.52512e-09	0.0206246	-0.0195154	2.71964e-11	9.3439e-10	0.0338919	0.0135812	2.14124e-11	3.81458e-10	-0.0267482	0.0262103	-0.367884	0.110524	-0.345405	0.0983045	-0.451141	0.0269177
	ESI+ 148	221.092	3.69742	Hydroxy-tryptophan [M+H]	C11H12N2O3	Not captured		Amino acid	2	e.g. CID: 439280	3.91302e-09	1.71106e-07	-0.0244092	0.00821874	9.66776e-08	1.16255e-06	0.01278	-0.00521572	5.87173e-09	7.84528e-08	-0.0271684	0.00430271	6.50008e-06	9.92551e-06	-0.0310189	0.000133544	1.41621e-05	2.65058e-05	-0.0349697	0.00595094	1.73567e-08	5.49247e-08	0.0269728	0.0119303	0.827738	6.66501e-06	0.708432	0.000107078	0.560401	0.00439606
	ESI+ 151	245.077	1.38834	Uridine / Pseudouridine [M+H]	C9H12N2O6	Not captured		Nucleoside	3	CID: 15047 / CID: 6029	2.06106e-06	7.5104e-06	-0.00148277	-0.0287165	0.00064569	0.00157653	0.00931564	-0.0134232	5.5534e-07	2.1895e-06	-0.00575356	0.0208458	0.000146197	0.000196427	0.0290007	-0.00630483	8.51924e-08	2.66088e-07	0.0265651	0.00388993	2.71191e-05	3.95281e-05	-0.028629	0.00551058	-0.79095	3.29544e-05	-0.444092	0.0297062	-0.726055	5.9115e-05
	ESI+ 152	247.129	1.91475	L-beta-aspartyl-L-leucine / L-gamma-glutamyl-L-valine [M+H]	C10H18N2O5	Not captured		Amino acid	3	CID: 3549397 / CID: 7015683	0.0185683	0.0227841	-0.0188785	0.0105862	7.07116e-05	0.000259636	0.0166017	0.0100058	1.76708e-07	8.76254e-07	-0.0216078	-0.00750499	0.00045844	0.000592767	-0.0110675	-0.0241463	0.0109224	0.0136459	-0.00972876	0.0356573	1.07201e-06	1.95317e-06	0.0230838	-0.0215715	0.374015	0.104261	0.630892	0.000948382	0.673187	0.000312028
	ESI+ 154	255.086	6.98837	L-Arginine phosphate [M+H]	C6H15N4O5P	Not captured		Amino acid	2	CID: 92150	0.0037275	0.00510805	-0.0228141	-0.000294678	0.0919963	0.119595	0.0174663	0.00138654	0.20139	0.226329	-0.00735821	0.0138404	1.74465e-07	4.09354e-07	0.0106115	-0.027629	7.77856e-05	0.000122672	-0.00423426	0.0139821	0.00632431	0.00736561	-0.00205124	0.00491688	-0.214599	0.363578	0.327782	0.117904	-0.0810643	0.706506
	ESI+ 157	268.104	1.43237	Adenosine [M+H]	C9H17NO8 / C10H13N5O4	136>119>94	Match (MassBank Record: RP010903)	Amino acid	2+	CID: 60961	7.42249e-08	6.73626e-07	-0.0164487	-0.0227411	0.000644044	0.00157653	0.0246923	0.00321629	0.002874	0.00427986	-0.0215077	0.0174816	6.30715e-07	1.17133e-06	0.0284871	-0.015862	7.50669e-07	1.88058e-06	0.0209023	0.0266083	1.64331e-07	3.76395e-07	-0.0221055	-0.0192842	-0.686716	0.000825072	-0.190325	0.373034	-0.451141	0.0269177
	ESI+ 158	275.201	26.7174	octadecene-diynoic acid; octadecapentaenoic acid; ladderane-hexanoic acid; [M+H]	C18H26O2	257>159>239>173>147>145>161>157>229>211>185>133>119>105	Match FooDB (octadecene-diynoic acid predicted MS2 -20V)	Lipids	3	CID: 5312685 / CID: 20847645 / CID: 10333573	0.12205	0.135267	-0.0232884	-0.00723273	0.000447833	0.00115811	0.0247851	0.00108494	0.414454	0.442024	-0.00815929	0.0299955	2.2067e-08	8.55986e-08	-0.00681106	0.00524014	9.84312e-09	4.40216e-08	-0.0102631	0.0353036	3.96217e-09	1.61495e-08	0.00142815	-0.0264363	0.110365	0.643216	0.299586	0.154961	-0.0352454	0.870125
	ESI+ 161	279.232	33.4491	Linolenic acid [M+H]	C18H30O2	205>149>204>167>223		Lipids	2+	CID: 5280934	5.87003e-05	0.000124383	0.0186617	-0.0164202	3.28688e-07	2.8232e-06	-0.0194409	-0.0155218	0.00511413	0.00732112	0.0108828	0.00371553	1.14233e-05	1.68546e-05	-0.0230528	0.00743749	2.22649e-05	3.99604e-05	-0.0350462	-0.00711238	0.0252703	0.0283995	0.0186291	0.013466	0.600877	0.0050811	0.637941	0.000796964	0.56745	0.00382811
	ESI+ 166	287.055	22.0358	Kaempferol [M+H]	C15H10O6	241>213>165>153>231>121>293>197>185>183>133>111	Match (MassBank Record: CE000173 )	Phenolic compounds	2+	CID: 5280863	1.49581e-07	9.99286e-07	0.00178386	0.00100584	0.000167987	0.000514661	-0.00158813	0.00671738	1.6157e-07	8.26756e-07	-0.00346314	0.0132613	0.853143	0.856705	0.0304369	0.00257774	0.522582	0.539404	0.0258586	0.0180052	0.187449	0.197726	-0.0260746	0.00825734	-0.889052	1.60702e-07	-0.56745	0.00382811	-0.849413	1.52389e-07
	ESI+ 178	296.259	32.6208	(4E,8E,10E-d18:3)sphingosine [M+H]	C18H33NO2	284>279>275>261>243	279 m/z fragment confirms 18:3 fatty acid loss - lack of reference spectra for comparison	Lipids	3+	CID: 42608349	0.590395	0.600381	0.00961744	0.001128	0.909329	0.911223	-0.0100351	0.0113735	0.791822	0.803516	0.000283365	0.00822737	0.16229	0.17347	0.00395213	0.00321049	0.0314079	0.0374868	0.00529551	0.0029437	0.453309	0.461953	0.00102232	0.010546	-0.0367884	0.877625	-0.162129	0.449114	-0.0422944	0.844433
	ESI+ 190	315.253	31.4251	Dihydroxyoctadecenoic acid [M+H]	C18H34O4;	297>279>187>261	Fragmentation suggetss a DIHODE (Dihydroxyoctadecenoic acid) or Octadecanedioic acid	Lipids	2+	CID: 71403936	0.0625742	0.0723514	0.00236261	0.0155416	0.663973	0.690161	-0.0140986	-0.00280446	0.390048	0.416918	-0.00952412	-0.0239012	0.0161618	0.0187774	0.0134816	-0.00514392	0.000662416	0.000923542	0.00509715	-0.0251617	1.37599e-05	2.12132e-05	-0.000297451	-0.0201268	-0.392409	0.087019	-0.324257	0.122143	0.0881134	0.682232
	ESI+ 195	318.3	31.5286	hydroxysphinganine; [M+H];; hydroxy stearic acid [M+NH3]	C18H39NO3;C18H36O3;	Not captured		Lipids	3+	CID: 129655608 / CID: 361943	3.51074e-06	1.13333e-05	0.0237285	-0.0114491	2.5557e-08	4.59041e-07	-0.0222215	-0.00442912	5.76952e-06	1.55036e-05	0.0211937	-0.00261018	8.85161e-08	2.35228e-07	-0.0261622	0.00857448	3.14304e-06	6.65993e-06	-0.0348888	0.00451753	6.68407e-07	1.2608e-06	0.0232423	0.0109732	0.539563	0.0140745	0.592122	0.00230129	0.546303	0.00574642
	ESI+ 205	329.269	32.6614	MG(0:0/16:1(9Z)/0:0); MG(16:1(9Z)/0:0/0:0) [M+H]	C19H36O4;	Not captured		Lipids	2	CID: 53480960 / CID: 9883914	0.00470122	0.00628135	-0.00923218	-0.0118883	0.665769	0.690161	0.00698517	-0.00771513	0.440625	0.465803	-0.0246221	0.00226871	0.0776678	0.0858809	0.0184503	0.00130635	0.229279	0.248946	0.00307979	0.000149167	6.00101e-07	1.15923e-06	0.00832412	-0.00744952	-0.539563	0.0140745	-0.130408	0.54361	0.158604	0.459164
	ESI+ 207	331.284	32.5348	MG(16:0/0:0/0:0) [M+H] Peak I	C19H38O4;	Not captured		Lipids	2	CID: 14900	1.86129e-06	7.04946e-06	0.0228058	-0.0120553	1.21345e-06	7.88739e-06	-0.0215626	-0.014276	4.68797e-09	6.5317e-08	0.0221592	0.00280596	1.23047e-07	3.08194e-07	-0.0286517	0.00359256	3.39902e-05	5.83902e-05	-0.0360309	-0.0114375	1.99454e-06	3.46345e-06	0.0296599	0.00318231	0.649928	0.00192274	0.578024	0.00309289	0.697858	0.000149906
	ESI+ 208	331.285	33.3405	MG(16:0/0:0/0:0) [M+H] Peak II	C19H38O4;	Not captured		Lipids	2	CID: 14900	9.03313e-05	0.000180234	0.0242818	-0.0166195	4.01205e-05	0.000155629	-0.0213423	-0.00700409	1.29516e-05	3.09936e-05	0.0139327	-0.00486347	2.31987e-08	8.78628e-08	-0.0193123	0.0157324	1.63529e-06	3.71027e-06	-0.0283657	0.00553308	0.00126955	0.00160699	0.0242631	0.0116522	0.349489	0.130935	0.451141	0.0269177	0.669662	0.000344586
	ESI+ 223	353.269	31.6982	MG(18:3) [M+H]	C21H36O4;C19H38O4;C18H36O2;	261>243>335>279>317	279 m/z fragment confirms 18:3 loss, therefore a MG(18:3)	Lipids	2+	CID: 53480978	0.0015566	0.00230376	0.0271189	0.00918445	1.75659e-05	7.97096e-05	-0.0266918	0.00714048	0.00155246	0.00241662	0.0263797	-0.00721352	8.1721e-08	2.23046e-07	-0.0190722	0.00497407	9.0976e-11	1.5694e-09	-0.0251581	0.0144927	1.22275e-08	4.26192e-08	0.0190808	-0.00130886	0.429198	0.0589687	0.338356	0.105831	0.415895	0.0432467
	ESI+ 224	353.269	32.8216	MG(18:3) [M+H]	C21H36O4;C19H38O4;C18H36O2;	279>261>243>335>343>297>233	279 m/z fragment confirms 18:3 loss, therefore a MG(18:3)	Lipids	2+	CID: 53480978	6.82015e-06	1.98818e-05	-0.0197239	-0.0241007	0.157205	0.191432	0.0232714	-0.0182822	1.14632e-05	2.82758e-05	-0.0186232	0.0181326	1.70654e-09	1.78445e-08	0.0204933	0.0120522	3.11716e-10	3.3319e-09	0.00335275	0.0212683	1.29289e-09	6.9874e-09	-0.0199383	-0.00342635	-0.367884	0.110524	0.0740153	0.731061	-0.363027	0.081234
	ESI+ 225	353.269	32.0872	MG(18:3) [M+H]	C21H36O4;C19H38O4;C18H36O2;	261>243>335>279>317	279 m/z fragment confirms 18:3 loss, therefore a MG(18:3)	Lipids	2+	CID: 53480978	2.96298e-05	6.98625e-05	-0.0169665	-0.0165326	0.133103	0.164583	0.0225268	-0.0178777	2.14819e-07	1.01302e-06	-0.0158136	0.0162482	4.58954e-05	6.512e-05	0.0213036	0.01336	6.14232e-09	2.9252e-08	0.0145362	0.019411	1.18404e-06	2.13304e-06	-0.0235779	0.00159949	-0.680585	0.000957717	-0.119834	0.57702	-0.5745	0.00332337
	ESI+ 226	355.285	32.2031	MG(18:2) [M+H]	C21H38O4	263>337>313>245>299>281>265	281 m/z fragment confirms 18:2 loss, therefore a MG(18:2)	Lipids	2+	CID: 5283469	0.00177402	0.00259364	0.0194289	-0.00117595	1.8619e-05	8.29237e-05	-0.018063	-0.00788274	2.10277e-05	4.79353e-05	0.0140662	-0.00991861	0.000144772	0.000195057	-0.0229883	0.00737236	0.00242573	0.00325916	-0.0332714	-0.0108768	0.00258647	0.00313373	0.0246105	0.00401528	0.57022	0.0086613	0.599171	0.00197502	0.697858	0.000149906
	ESI+ 227	357.3	32.8191	MG(18:1/0:0/0:0) [M+H]	C21H40O4	Not captured		Lipids	2	CID: 12178130	0.000176675	0.000317092	0.0241865	-0.00851883	1.71633e-06	1.07215e-05	-0.0247927	-0.00757208	8.99993e-07	3.30455e-06	0.0242503	0.00260764	2.75976e-07	5.89976e-07	-0.0256311	0.00798188	2.79136e-08	1.04894e-07	-0.034989	-0.00906142	1.40322e-07	3.27419e-07	0.0266041	0.00622432	0.515037	0.0201322	0.500484	0.0127448	0.563926	0.00410381
	ESI+ 228	359.316	33.5756	MG(18:0/0:0/0:0);; [M+H]	C21H42O4	Not captured		Lipids	2	CID: 24699	3.28322e-07	1.90269e-06	0.0213662	-0.00573151	3.78346e-07	3.13766e-06	-0.0222782	-0.00481075	2.5557e-08	2.01523e-07	0.01987	-0.000508392	1.40426e-06	2.37834e-06	-0.0277039	0.00362957	4.57704e-06	9.32862e-06	-0.0343221	-0.00864507	3.67816e-07	7.62585e-07	0.0273145	0.00855885	0.607008	0.00453809	0.553352	0.00503333	0.585073	0.00267231
	ESI+ 233	369.118	8.96687	Feruloylquinate [M+H] peak II	C17H20O9	Not captured		Phenolic compounds	3	CID: 5280529	0.01477	0.0183576	-0.0300649	0.00226052	0.008335	0.0153607	0.0257512	0.0136032	0.141429	0.163527	-0.0243893	0.00648646	7.1772e-08	1.99551e-07	0.0037087	-0.031038	3.67733e-06	7.62411e-06	-0.00201718	0.0425568	3.67816e-07	7.62585e-07	1.04998e-05	0.00126041	-0.0245256	0.918253	0.317208	0.130952	0.0140981	0.947869
	ESI+ 234	369.118	5.88326	Feruloylquinate [M+H] peak I	C17H20O9	Not captured		Phenolic compounds	3	CID: 5280529	0.00338614	0.00472097	-0.0116099	0.0306302	7.49013e-05	0.000268862	-0.00298125	0.0323714	0.0854364	0.100477	-0.0180061	-0.00668475	1.28698e-07	3.19091e-07	-0.0036238	-0.035136	2.52472e-06	5.47023e-06	-0.0113317	0.040406	1.34064e-06	2.3972e-06	-0.00649644	0.00523891	0.0858395	0.718972	0.504009	0.0120321	-0.200899	0.346549
	ESI+ 235	370.201	11.4332	PC(0:0/7:0); PC(7:0/0:0) [M+H]	C15H32NO7P	Not captured		Lipids	3	CID: 24779501 / CID: 24779486	0.148745	0.162605	-0.00920386	0.00918321	0.000266981	0.00076897	0.00466962	0.00896775	1.6572e-05	3.88836e-05	-0.0165705	-0.00295646	0.00248481	0.0030646	0.0120151	-0.00406447	0.000148361	0.000224408	0.0133292	-0.0101251	3.10432e-06	5.23922e-06	-0.0228934	0.020716	-0.478249	0.0329281	-0.348929	0.094694	-0.616794	0.0013266
	ESI+ 237	387.108	13.265	Diferulic acid [M+H]	C20H18O8	Not captured		Phenolic compounds	2	CID: 5281770	0.000416308	0.000674222	-0.0220179	-0.00388256	0.679258	0.701123	0.0234862	0.0028179	0.0635781	0.0760723	-0.0206147	-0.00220166	1.35958e-07	3.33651e-07	0.0189775	0.0117606	6.52753e-08	2.10721e-07	0.00764799	0.0189699	1.39883e-05	2.14964e-05	-0.0136451	-0.00234901	-0.416935	0.0674225	-0.0176227	0.934861	-0.260816	0.218336
	ESI+ 241	426.262	31.5803	PC(0:0/11:0); PE(14:0/0:0) [M+H]	C19H40NO7P	Not captured		Lipids	3	CID: 24779454 / CID: 9547070	4.89692e-05	0.000108047	0.0206066	-0.0265588	3.37256e-06	1.95446e-05	-0.0168019	-0.0198384	3.1626e-08	2.30486e-07	0.0176463	0.0147351	9.76133e-09	4.89083e-08	-0.0257454	-0.00219713	2.23484e-07	6.36069e-07	-0.0312891	0.00536562	3.79922e-08	1.04424e-07	0.0299481	0.00373205	0.447592	0.0478261	0.581549	0.00287609	0.627368	0.00103294
	ESI+ 243	452.277	31.9074	LysoPE(16:1); PC(O-11:1(10E)/2:0) [M+H];; LysoPA(18:2) [M+NH3]	C21H42NO7P;C21H39O7P	Not captured		Lipids	3	CID: 52925129 / CID: 24779371 / CID: 20835023	9.56901e-05	0.000188635	0.0218585	-0.0170108	2.90201e-07	2.58494e-06	-0.0190822	-0.00755363	8.59698e-07	3.18947e-06	0.0208994	0.00510206	4.67896e-07	9.18605e-07	-0.0252679	0.00690451	0.000200625	0.000300625	-0.0340064	0.00667277	5.75725e-07	1.12115e-06	0.0280163	0.00840144	0.545694	0.0128173	0.623843	0.0011239	0.680236	0.000254839
	ESI+ 244	454.293	32.6098	LysoPE(16:0) [M+H]	C21H44NO7P	436>313>393>282>257		Lipids	2+	CID: 53480922	2.00527e-06	7.39178e-06	0.0231594	-0.0188981	1.44691e-08	3.80607e-07	-0.0214181	-0.0121012	1.22475e-07	6.85005e-07	0.0230351	0.00367282	4.53623e-09	2.69374e-08	-0.0280885	0.00304808	1.31862e-06	3.13988e-06	-0.0358446	0.00214697	1.97297e-07	4.43458e-07	0.028732	0.00807479	0.557957	0.0105745	0.595647	0.00213285	0.655564	0.000506115
	ESI+ 245	457.256	31.8138	PG(14:0/0:0) [M+H]	C20H41O9P	Not captured		Lipids	3	CID: 52927435	0.000205851	0.000361365	0.0232893	-0.013064	0.000400005	0.00105138	-0.021457	-0.00109841	6.12261e-05	0.000124787	0.0217562	0.00208278	8.93383e-07	1.59746e-06	-0.0244351	0.00147277	4.5207e-06	9.253e-06	-0.0265351	0.0040449	1.68336e-06	2.97682e-06	0.0239557	0.0117622	0.533431	0.0154293	0.444092	0.0297062	0.602696	0.00182726
	ESI+ 246	467.358	32.8341	SM(d18:0/0:0) [M+H]	C23H51N2O5P;	Not captured		Lipids	3	CID: 44260122	0.000304846	0.000514495	-0.0114419	0.0182388	0.106526	0.135912	0.00823226	0.00502712	0.0132079	0.0175984	-0.00589143	0.000169356	0.00166549	0.0020862	-0.00874058	-0.0364576	0.776455	0.784611	0.00135823	0.0104301	0.652048	0.658897	-0.0178056	-0.0254699	0.190073	0.422173	-0.0563926	0.793533	-0.592122	0.00230129
	ESI+ 247	468.309	31.6331	LysoPC(14:0) [M+H] (Peak III neg mode)	C22H46NO7P	450>184	184 m/z fragment confirms LysoPC: (Clinical Chemistry Dec 2002, 48 (12) 2217-2224) and (Journal of Chromatography B Volumes 1055–1056, 15 June 2017, Pages 86-97)	Lipids	2+	CID: 460604	0.000170698	0.00030869	0.0226045	-0.0217169	5.76952e-06	3.16199e-05	-0.0164596	-0.00856811	1.1033e-08	1.06137e-07	0.0185895	0.0113542	3.71164e-08	1.19819e-07	-0.0246396	-0.00543992	2.07621e-05	3.76852e-05	-0.0290483	0.0120314	5.07461e-06	8.30233e-06	0.0304116	-0.00313484	0.515037	0.0201322	0.5745	0.00332337	0.785972	5.31604e-06
	ESI+ 248	476.277	30.4452	LysoPE(18:3) [M+H]	C23H42NO7P	458>415>335>433>317>304>285>261>243	458 and 335 m/z fragments confirms Lyso PE(18:3): (Journal of Chromatography B Volumes 1055–1056, 15 June 2017, Pages 86-97)	Lipids	2+	CID: 52925136	5.64806e-05	0.000121209	-0.0172393	-0.0293666	1.61132e-07	1.70013e-06	0.0199794	-0.0145029	3.2427e-07	1.3803e-06	-0.0114045	0.0101229	4.62443e-08	1.39896e-07	-0.0163851	-0.026083	9.33568e-08	2.8785e-07	-0.0174328	0.0380018	3.70546e-08	1.0286e-07	0.0249668	-0.0224525	0.423066	0.0630888	0.592122	0.00230129	0.662613	0.000418643
	ESI+ 249	478.293	32.2677	LysoPE(18:2) [M+H] (peak II neg mode)		460>337>417>306>263>245	460 and 337 m/z fragments confirm LysoPE(18:2) (Journal of Chromatography B Volumes 1055–1056, 15 June 2017, Pages 86-97)	Lipids	2+	CID: 52925130	1.43662e-06	5.80683e-06	0.0247726	-0.0124891	1.40399e-08	3.80607e-07	-0.0226506	-0.00356261	1.56653e-06	5.42088e-06	0.0240745	0.00155832	5.81916e-08	1.69637e-07	-0.0277075	0.00502475	1.10813e-06	2.69196e-06	-0.0352771	0.00758693	2.91524e-07	6.20456e-07	0.0283003	0.0114959	0.545694	0.0128173	0.623843	0.0011239	0.64499	0.000666848
	ESI+ 250	480.309	32.8923	LysoPE(18:1/0:0) [M+H]	C23H46NO7P	462>339>419>308>265>247	462 and 339 m/z fragments confirm LysoPE(18:1) (Journal of Chromatography B Volumes 1055–1056, 15 June 2017, Pages 86-97)	Lipids	2+	CID: 9547071	3.67945e-06	1.17988e-05	0.0233164	-0.0187893	1.15367e-07	1.2905e-06	-0.0224324	-0.011736	2.12502e-07	1.01302e-06	0.0236507	0.00498478	5.59866e-09	3.16819e-08	-0.0274327	0.00546377	3.55804e-07	9.561e-07	-0.0358341	-0.000240218	6.66478e-08	1.68724e-07	0.0271307	0.00825622	0.508906	0.0219314	0.563926	0.00410381	0.588598	0.00248091
	ESI+ 251	482.324	33.6521	LysoPC(15:0); LysoPE(18:0); PC(14:0/O-1:0); PC(15:0/0:0); PC(7:0/O-8:0) [M+H] (peak II neg mode)	C23H48NO7P	Not captured		Lipids	3	CID: 24779458 / CID: 53480667 / CID: not available / CID: 24779458 / CID: not available	1.20864e-06	5.09962e-06	0.0223125	-0.0139905	1.01252e-07	1.18786e-06	-0.0216428	-0.00795648	2.41377e-07	1.11637e-06	0.0213082	0.00117003	2.15104e-07	4.85752e-07	-0.0274515	0.0027583	5.79099e-06	1.15102e-05	-0.0343385	-0.0004104	4.54504e-07	9.18557e-07	0.02665	0.0115245	0.588614	0.00632831	0.585073	0.00267231	0.602696	0.00182726
	ESI+ 252	485.287	33.0814	LysoPG(16:0); PG(16:0/0:0) [M+H] (peak II neg mode)	C22H45O9P	Not captured		Lipids	2	CID: 90657603 / CID: 42607483	9.06791e-05	0.000180234	0.0230173	-0.0144246	1.46706e-05	6.85103e-05	-0.0212403	-0.00758777	7.47129e-06	1.92176e-05	0.0224635	0.000352054	3.90185e-08	1.23473e-07	-0.0256265	0.00732245	3.49948e-06	7.35044e-06	-0.0326438	-0.00237661	4.77703e-07	9.61402e-07	0.0255338	0.0138924	0.502774	0.023856	0.556877	0.00470563	0.585073	0.00267231
	ESI+ 253	492.309	31.3995	LysoPE(18:2) [M+H]	C24H46NO7P	Not captured		Lipids	2	CID: 52925130	1.63178e-07	1.07519e-06	-0.00279752	-0.00857721	7.53325e-07	5.4082e-06	0.00371902	0.010144	4.09214e-07	1.66807e-06	-0.0138057	-0.0137605	0.329853	0.342676	-0.0275012	-0.00865806	0.00334196	0.00442832	-0.0287539	0.0180215	0.00234912	0.00286784	0.0273795	-0.00917868	0.870658	5.96126e-07	0.719006	7.53659e-05	0.733104	4.6026e-05
	ESI+ 254	494.324	31.9663	LysoPC(16:1) [M+H]	C24H48NO7P	476>184>255	184 m/z fragment confirms a LysoPC: (Clinical Chemistry Dec 2002, 48 (12) 2217-2224) and (Journal of Chromatography B Volumes 1055–1056, 15 June 2017, Pages 86-97)	Lipids	2+	CID: 24779461	0.000648344	0.00102583	0.0203867	-0.0127223	8.28853e-06	4.19661e-05	-0.0178627	0.00064831	9.24355e-06	2.32783e-05	0.0176163	-0.000752633	3.21974e-05	4.63682e-05	-0.021213	0.00765481	0.000249982	0.000367711	-0.0310091	0.0101475	0.000817547	0.00105995	0.0237433	0.00571191	0.508906	0.0219314	0.570975	0.00356821	0.602696	0.00182726
	ESI+ 255	496.304	20.4284	PC(7:0/8:0); PE(9:0/9:0) [M+H]	C23H46NO8P	Not captured			3	CID: not available / CID: not available	0.176156	0.191699	-0.0267533	-0.0153096	0.0276608	0.0429188	0.027997	-0.00368877	0.262312	0.288064	-0.0278755	-0.00614558	1.97372e-09	1.84597e-08	0.00866553	0.00229465	1.08435e-07	3.3011e-07	0.0209224	0.0144184	1.44739e-09	7.48596e-09	-0.00792865	-0.0280183	-0.153285	0.518797	-0.140981	0.511123	-0.0845889	0.694332
	ESI+ 256	496.34	32.669	LysoPC(16:0); [M+H] (Peak II in neg mode)	C24H50NO7P	478>184>257	184 m/z fragment confirms a LysoPC: (Clinical Chemistry Dec 2002, 48 (12) 2217-2224) and (Journal of Chromatography B Volumes 1055–1056, 15 June 2017, Pages 86-97)	Lipids	2+	CID: 460602	2.09882e-05	5.33398e-05	0.0228064	-0.013814	2.89794e-08	4.93968e-07	-0.020556	-0.00674824	1.68284e-07	8.52047e-07	0.0223261	-0.00148855	6.56021e-08	1.87825e-07	-0.0270792	0.0052791	8.1885e-06	1.58817e-05	-0.0352057	0.00303708	7.05417e-07	1.32025e-06	0.0284888	0.00868517	0.545694	0.0128173	0.623843	0.0011239	0.662613	0.000418643
	ESI+ 257	500.275	31.9215	LysoPE(18:2) [M+Na] (peak I neg mode)	C25H42NO7P	Not captured		Lipids	2	CID: 52925130	4.40441e-06	1.39376e-05	0.0250837	-0.00739573	7.54717e-08	9.60529e-07	-0.0239397	0.00333649	4.73454e-05	9.85849e-05	0.0231221	-0.007532	8.84543e-07	1.58756e-06	-0.0277726	0.0048299	5.56938e-07	1.44025e-06	-0.0331854	0.00895468	1.16863e-07	2.78274e-07	0.0258105	0.0181059	0.582482	0.00704025	0.546303	0.00574642	0.479337	0.017786
	ESI+ 258	505.176	1.29496	Trisacharide(s) [M+H]	C18H32O16	Not captured		Sugars - polysacharide	3	CID: not available	6.40749e-06	1.91429e-05	0.000105415	0.0170505	0.000580008	0.00144551	0.00138886	0.0249728	0.00022338	0.000406992	0.0166387	0.00948528	4.87746e-06	7.51942e-06	0.0243688	0.00601076	0.0314079	0.0374868	-0.00577748	0.0364737	1.2126e-08	4.25736e-08	-0.0200338	-0.0238946	-0.625402	0.00318854	0.324257	0.122143	-0.278438	0.187678
	ESI+ 259	509.287	32.6351	LysoPG(18:2) [M+H]	C24H45O9P	Not captured		Lipids	2	CID: 90659128	0.000171352	0.00030869	0.0238017	-0.0102346	7.49273e-07	5.4082e-06	-0.0232198	-0.00432729	0.000672596	0.00111944	0.0214916	0.00210962	1.26514e-06	2.17333e-06	-0.0256189	0.00573169	5.79099e-06	1.15102e-05	-0.0341622	0.000145354	7.72927e-06	1.22295e-05	0.0220342	0.0138581	0.545694	0.0128173	0.553352	0.00503333	0.514582	0.0100882
	ESI+ 260	510.319	30.0218	PC(14:0/2:0); PC(8:0/8:0); PE(10:0/9:0); [M+H]	C24H48NO8P	Not captured		Lipids	3	CID: 24778632 / CID: 24779244 / CID: not available	0.446915	0.462293	-0.0264296	-0.00488945	0.0794853	0.106497	0.0179656	0.00046851	4.0128e-06	1.16275e-05	-0.0262227	0.00448008	1.07914e-06	1.88067e-06	0.00525077	-0.00390081	4.79733e-05	7.95694e-05	0.00912327	-0.00196178	5.25522e-07	1.04453e-06	0.0210664	-0.0341517	0.00613139	0.979533	-0.0634417	0.768372	0.514582	0.0100882
	ESI+ 261	510.355	33.1916	PC(16:0/O-1:0); PC(17:0/0:0); PC(O-15:0/2:0); PC(O-16:0/1:0) [M+H]	C25H52NO7P	Not captured		Lipids	3	CID: 24779360 / CID: 24779463 / CID: 24779286 / CID: 24779290	1.90967e-08	3.06184e-07	0.0215386	-0.0117052	3.2261e-09	1.78528e-07	-0.0193431	-0.00233436	7.68323e-09	8.79913e-08	0.0204792	-0.00197796	3.47053e-07	7.16448e-07	-0.0285171	0.00111913	1.23894e-05	2.34617e-05	-0.0334705	0.0054948	2.3884e-07	5.19829e-07	0.0287111	0.00682849	0.698979	0.000605837	0.68376	0.000229836	0.715481	8.48706e-05
	ESI+ 262	511.303	33.5079	LysoPG(18:1); PG(18:1/0:0) [M+H]	C24H47O9P	Not captured		Lipids	2	CID: 71296157 / CID: 9547135	0.000241634	0.00041658	0.0226569	-0.0121602	2.19941e-05	9.70566e-05	-0.0225986	-0.00727334	8.16513e-05	0.00016229	0.0228084	0.0016805	1.47253e-07	3.52383e-07	-0.0240596	0.00892907	2.41247e-06	5.27454e-06	-0.0328862	-0.00848633	2.83173e-07	6.05361e-07	0.0229685	0.0151291	0.502774	0.023856	0.475812	0.0187657	0.507533	0.0113526
	ESI+ 263	518.324	30.4441	LysoPC(18:3); PC(18:3/0:0) [M+H]; LysoPC(16:0) [M+Na] peak I	C26H48NO7P	Not captured		Lipids	3	CID: 24779469 / CID: 460602	4.54428e-06	1.41935e-05	-0.026431	-0.0201021	7.71829e-07	5.45956e-06	0.0276749	-0.00336805	9.7263e-09	1.01703e-07	-0.0253084	0.00583299	1.63121e-09	1.74358e-08	-0.0227001	-0.0255799	1.16306e-08	4.95072e-08	-0.0169702	0.0384795	1.28749e-09	6.9874e-09	0.0288571	-0.0212838	0.453723	0.0444964	0.532205	0.00742811	0.655564	0.000506115
	ESI+ 264	518.324	31.7993	LysoPC(18:3); PC(18:3/0:0) [M+H] peak II	C26H48NO7P	500>184	184 m/z fragment confirms a LysoPC: (Clinical Chemistry Dec 2002, 48 (12) 2217-2224) and (Journal of Chromatography B Volumes 1055–1056, 15 June 2017, Pages 86-97)	Lipids	2+	CID: 24779469	3.53521e-08	4.35356e-07	0.0275081	-0.00089494	3.47467e-09	1.78528e-07	-0.0246302	0.00911003	9.06396e-10	2.29461e-08	0.0263182	-0.00919271	4.96698e-07	9.67253e-07	-0.0302327	-0.0053191	1.22786e-08	5.18073e-08	-0.033294	0.0192883	9.36245e-09	3.38597e-08	0.0333204	-0.00231289	0.637665	0.0024892	0.623843	0.0011239	0.704907	0.000119976
	ESI+ 267	520.34	32.3241	LysoPC(18:2); [M+H]	C26H50NO7P	502>184	184 m/z fragment confirms a LysoPC: (Clinical Chemistry Dec 2002, 48 (12) 2217-2224) and (Journal of Chromatography B Volumes 1055–1056, 15 June 2017, Pages 86-97)	Lipids	2+	CID: 11005824	7.57736e-06	2.16947e-05	0.0248155	-0.00824922	1.02462e-08	3.28561e-07	-0.0229945	0.00306785	7.62981e-08	4.64549e-07	0.0247107	-0.00467981	6.21371e-07	1.16295e-06	-0.0277918	0.00356962	2.12617e-07	6.08742e-07	-0.0351574	0.0100872	1.20315e-07	2.83683e-07	0.0295052	0.00773588	0.582482	0.00704025	0.64499	0.000666848	0.627368	0.00103294
	ESI+ 268	522.356	32.9545	LysoPC(18:1) [M+H]	C26H52NO7P	504>184	184 m/z fragment confirms a LysoPC: (Clinical Chemistry Dec 2002, 48 (12) 2217-2224) and (Journal of Chromatography B Volumes 1055–1056, 15 June 2017, Pages 86-97)	Lipids	2+	CID: 6449974	5.80254e-05	0.000123497	0.0233577	-0.0133278	2.24343e-07	2.08645e-06	-0.0220887	-0.00565897	3.28688e-07	1.38683e-06	0.023351	0.000229204	1.33272e-07	3.28736e-07	-0.0267211	0.00614897	3.11718e-06	6.63434e-06	-0.034582	0.000781048	2.05667e-07	4.57574e-07	0.0272431	0.00990771	0.515037	0.0201322	0.581549	0.00287609	0.595647	0.00213285
	ESI+ 269	524.371	33.7328	LysoPC(18:0); PC(0:0/18:0); PC(O-16:0/2:0) [M+H]	C26H54NO7P	Not captured		Lipids	3	CID: 497299 / CID: 24779491 / CID: 108156	2.83085e-06	9.45581e-06	0.0221811	-0.0105718	1.12579e-07	1.28929e-06	-0.0215397	-0.00405696	2.02928e-07	9.85944e-07	0.020777	-0.00354329	2.08766e-07	4.78173e-07	-0.0267076	0.00557014	3.44213e-06	7.26168e-06	-0.0344	0.00134896	3.26103e-07	6.84959e-07	0.0264801	0.0124443	0.533431	0.0154293	0.609745	0.00155983	0.595647	0.00213285
	ESI+ 270	527.158	1.33404	Trisacharide(s) [M+Na]	C18H32O16	Not captured		Sugars - polysacharide	3	CID: not available	5.7694e-07	2.97556e-06	-0.00710233	-0.000846863	0.000957953	0.00222597	0.011299	-0.00281912	9.83655e-07	3.55743e-06	-0.00576241	-0.00329783	0.0582876	0.0648989	0.0280022	0.0103406	0.0639154	0.0740803	0.0163011	-0.00215689	0.332589	0.341828	-0.0255243	-0.00733182	-0.83387	4.9255e-06	-0.542779	0.00613355	-0.72253	6.6808e-05
	ESI+ 272	536.335	30.4285	PC(16:1/2:0) [M+H]	C26H50NO8P	518>500>184	Higher CE required to generate fatty acid loss and confirm ID, 184 m/z confirms as PC	Lipids	3+	CID: 24778770	2.82849e-05	6.80252e-05	0.0190783	-0.0228024	5.79469e-05	0.000216633	-0.00897381	-0.000580056	1.53672e-08	1.42147e-07	0.0193468	0.00664721	2.72245e-08	9.77236e-08	-0.0211778	-0.0214093	0.000340544	0.00048896	-0.0126877	0.0344764	1.97511e-08	6.16901e-08	0.0270532	-0.0242431	0.435329	0.0550558	0.609745	0.00155983	0.743677	3.11571e-05
	ESI+ 273	538.351	30.6705	PC(16:0/2:0);PC(9:0/9:0); PE(10:0/11:0) PE(9:0/12:0) [M+H] (Peak I pos mode)	C26H52NO8P	520>184>502	Higher CE required to generate fatty acid loss and confirm ID, 184 m/z confirms as PC	Lipids	3+	CID: 16759367 / CID: 3082274 / CID: not available / CID: not available	0.182387	0.198032	0.0114433	-0.00596859	0.358267	0.394339	-0.0128129	0.00729494	0.426679	0.452054	0.0133101	0.0191252	4.71123e-06	7.31001e-06	0.00813207	0.00230301	9.12404e-05	0.000142489	0.000298691	0.0290443	1.61554e-05	2.4591e-05	0.00674436	-0.0196969	-0.110365	0.643216	0.190325	0.373034	0.165653	0.439181
	ESI+ 274	538.351	30.98	PC(16:0/2:0); PC(9:0/9:0); PE(10:0/11:0); PE(9:0/12:0) [M+H] (Peak II pos mode)	C26H52NO8P	520>184>502	Higher CE required to generate fatty acid loss and confirm ID, 184 m/z confirms as PC	Lipids	3+	CID: 16759367 / CID: 3082274 / CID: not available / CID: not available	0.0845206	0.0956575	0.00538831	-0.0242159	0.238162	0.280088	0.00706382	-0.00495996	0.00582432	0.00816763	0.0064996	0.0201682	2.03791e-06	3.35697e-06	0.00771187	-0.0183147	0.0102945	0.0129286	0.00659263	0.0333752	0.000450692	0.000597198	0.00870795	-0.0236303	-0.159416	0.502004	0.207948	0.329529	0.250242	0.238252
	ESI+ 275	543.132	1.15596	Trisacharide(s) [M+K]	C18H32O16	381>		Sugars - polysacharide	3	CID: not available	9.04851e-08	7.37684e-07	-0.023125	-0.000151971	2.2464e-05	9.8229e-05	0.025302	0.000508412	1.93954e-10	7.77434e-09	-0.023608	-0.00700993	1.77294e-05	2.59205e-05	0.0299351	0.00939818	3.19404e-07	8.67986e-07	0.0246194	9.20382e-05	4.12922e-08	1.11582e-07	-0.0332781	-0.00652534	-0.766424	8.1154e-05	-0.507533	0.0113526	-0.754251	2.06947e-05
	ESI+ 279	570.34	20.537	PC(21:5) [M+H]	C30H48O7S	552>412>534>516>452>394>184	184 m/z fragment confirms a PC: (Clinical Chemistry Dec 2002, 48 (12) 2217-2224) and (Journal of Chromatography B Volumes 1055–1056, 15 June 2017, Pages 86-97)	Triterpenoid	3	CID: 138299377	0.00381095	0.00517816	-0.0198758	-0.0132186	0.0183428	0.0304238	0.0217879	-0.0171305	0.000168861	0.000316039	-0.0249122	-0.000998769	4.78177e-06	7.3956e-06	-0.00980933	-0.0113494	4.52538e-08	1.53289e-07	-0.00892546	-0.00350435	1.83616e-06	3.22334e-06	0.0105504	-0.00975564	0.282044	0.228291	0.0951625	0.658259	0.19385	0.364079
	ESI+ 280	573.304	32.4297	PI(16:0/0:0) [M+H]	C25H49O12P;	Not captured		Lipids	2	CID: 71296207	4.89692e-05	0.000108047	0.0222776	-0.0116964	1.20242e-05	5.72638e-05	-0.0207878	-0.00720362	3.76657e-05	8.01645e-05	0.0200381	-0.00489988	2.62561e-07	5.68883e-07	-0.0265841	0.00715431	1.27772e-05	2.41012e-05	-0.0333985	-0.00213716	5.33226e-06	8.66492e-06	0.0240671	0.0214455	0.576351	0.00781649	0.592122	0.00230129	0.563926	0.00410381
	ESI+ 281	575.468	33.4498	DG(15:0/18:4/0:0) [M+H]	C36H62O5	Not captured		Lipids	3	CID: 53478006	3.04944e-06	1.01157e-05	0.0158455	-0.021784	4.31951e-07	3.40604e-06	-0.0183548	-0.0152432	0.00171679	0.00265523	0.0135624	0.000691679	2.96105e-05	4.27707e-05	-0.0252753	0.00590281	5.25003e-05	8.56022e-05	-0.0332028	-0.0103408	0.00342311	0.00406547	0.0203761	0.0205829	0.680585	0.000957717	0.666137	0.000380053	0.556877	0.00470563
	ESI+ 283	593.369	30.4452	(20S,22S,25S)-22,25-Epoxyfurost-5-ene-3beta,26-diol 3-O-beta-D-glucoside; Agavoside A;; [M+H]	C33H52O9;	431>575>413>271>517>536	Match (FooDB Agavoside A predicted LC-MS/MS -20V)	Phenolic compounds	3	CID: 440517 / CID: 441876	8.03361e-06	2.28649e-05	0.0136523	0.0340871	7.98542e-06	4.13009e-05	-0.0154577	0.0336241	9.5432e-06	2.39077e-05	-0.00226585	-0.0342986	1.14e-08	5.37589e-08	0.0242752	-0.0100371	3.74062e-11	9.62987e-10	0.0204808	0.00309281	5.39009e-08	1.41674e-07	-0.024649	0.0284338	-0.459855	0.0413482	-0.30311	0.149927	-0.592122	0.00230129
	ESI+ 290	638.406	30.0778	PS(12:0/13:0) [M+H] Peak I	C31H60NO10P;	Not captured		Lipids	2	CID: 3246981	0.000142596	0.000264822	0.0172646	0.0268113	0.000133308	0.00043438	-0.0189299	0.0209832	0.0739205	0.0877919	0.0151115	-0.0284504	4.02062e-08	1.264e-07	0.0218727	-0.0117705	6.40316e-10	4.96761e-09	0.0185088	0.0103849	1.15486e-09	6.53515e-09	-0.00665504	-0.0142678	-0.355621	0.123856	-0.0669662	0.755875	-0.0422944	0.844433
	ESI+ 292	651.392	33.4496	25-O-(2''-beta-D-glucopyranosyl-beta-D-glucopyranosyl)-25-hydroxy-11E-eicosenoic acid [M+H];; DG(14:1(9Z)/15:0/0:0);DG(15:0/14:1(9Z)/0:0);; [NaCl_HCOONa] Peak II	C32H58O13; C32H60O5;	Not captured		Lipids	3	CID: 42607366 / CID: 53477974 / CID: 53478002	4.59074e-07	2.4535e-06	0.0174694	-0.0227881	5.21894e-07	3.86202e-06	-0.012097	-0.0130672	0.00200583	0.00305318	0.0114825	0.00217193	9.8678e-07	1.745e-06	-0.0265555	0.00589469	0.00676602	0.00867855	-0.0268209	-0.00846553	0.0165726	0.0188896	0.0195173	0.0199163	0.698979	0.000605837	0.673187	0.000312028	0.585073	0.00267231
	ESI+ 293	651.392	32.6808	25-O-(2''-beta-D-glucopyranosyl-beta-D-glucopyranosyl)-25-hydroxy-11E-eicosenoic acid [M+H];; DG(14:1(9Z)/15:0/0:0);DG(15:0/14:1(9Z)/0:0);; [NaCl_HCOONa] Peak I	C32H58O13; C32H60O5;	Not captured		Lipids	3	CID: 42607366 / CID: 53477974 / CID: 53478002	8.42928e-05	0.000169644	-0.0242362	-0.0123462	0.182861	0.220995	0.0139113	-0.00672638	5.17174e-06	1.42966e-05	-0.023076	0.0022072	2.03791e-06	3.35697e-06	0.022944	0.00822869	0.00459978	0.00601222	0.0128389	-0.00446478	9.9499e-07	1.84073e-06	-0.0243365	0.0147245	-0.48438	0.0304418	-0.246718	0.245147	-0.553352	0.00503333
	ESI+ 294	655.382	33.6522	all-trans-Heptaprenyl diphosphate [M+H];; Oleanoic acid 3-O-glucuronide [M+Na];; 6'-Hydroxysiphonaxanthin; Fucoxanthinol [M+K];; 1',2'-Dihydro-gamma-carotene; 1,2-Dihydrolycopene; 7,8-Dihydro-beta-carotene; alpha-Zeacarotene; beta-Zeacarotene; Neurosporene [M+NaClx2];; DG(14:0/16:1(9Z)/0:0); DG(14:1(9Z)/16:0/0:0); DG(16:0/14:1(9Z)/0:0); DG(16:1(9Z)/14:0/0:0);; [M+NaClx2]	C35H60O7P2; C36H56O9; C40H56O5; C40H58; C33H62O5;	Not captured		Polyprenol	3	CID: 5280658 / CID: 176079 / CID: 16061303 / CID: 11273547 / CID: 14730337 / CID: 13006512 / CID: 16061228 / CID: 5282344 / CID: 5280790 / CID: 5280789 / CID: 53477950 / CID: 53477975 / CID: 53478025 / CID: 53478033	4.01404e-08	4.52591e-07	-0.0243166	0.00594327	9.45114e-05	0.000324099	0.0194945	0.00782735	0.000648995	0.00109149	-0.0231005	0.00417108	4.16238e-06	6.54282e-06	0.0308423	-0.00512904	4.95726e-05	8.1659e-05	0.0306546	0.0121866	3.33022e-06	5.60083e-06	-0.024227	-0.018326	-0.74803	0.000149157	-0.53573	0.00697345	-0.525156	0.00841171
	ESI+ 295	655.391	32.5369	all-trans-Heptaprenyl diphosphate;; [M+H]	C35H60O7P2	Not captured		Polyprenol	3	CID: 5280658	1.83952e-06	7.04946e-06	0.0224555	-0.0116825	1.70256e-06	1.07215e-05	-0.0215352	-0.0137984	8.25108e-09	9.2297e-08	0.021813	0.00187904	2.01778e-06	3.34673e-06	-0.0282263	0.00412824	1.46965e-05	2.73994e-05	-0.0354259	-0.0122879	1.48067e-06	2.63779e-06	0.0299062	0.0056121	0.607008	0.00453809	0.585073	0.00267231	0.719006	7.53659e-05
	ESI+ 296	661.489	25.8205	DG(18:4/22:6/0:0); DG(20:5/20:5/0:0); DG(22:6/18:4/0:0);; [M+H]	C43H64O5;	Not captured		Lipids	3	CID: 53478182 / CID: 9543891 / CID: 53478524	0.0332593	0.0395983	-0.0288242	-0.0146366	0.00788222	0.0146951	0.0178651	-0.00980889	6.33381e-06	1.63794e-05	-0.0280497	-0.00851994	4.89059e-10	9.52512e-09	0.0127365	0.01255	1.05721e-05	2.04224e-05	0.0193409	-0.0214855	6.03299e-11	6.90921e-10	-0.0246784	-0.0102985	-0.208467	0.37777	-0.391224	0.0587012	-0.38065	0.0665014
	ESI+ 297	674.506	33.3863	PE(14:0/dm18:1); PE(14:1/dm18:0); PE(16:1/dm16:0) [M+H];; 2-(9Z,12Z-octadecadienoyl)-1-(1Z-hexadecenyl)-sn-glycero-3-phosphate [M+NH3]	C37H72NO7P;C37H69O7P;	Not captured		Lipids	3	CID: not available / CID: not available / CID: not available / CID: 52929743	2.46822e-06	8.54111e-06	-0.00910724	0.00959857	0.00432572	0.0087792	0.00918101	0.000274122	0.448083	0.471614	0.00165944	-0.00655589	0.0263135	0.0302071	-0.0232723	-0.0239978	0.346573	0.367995	0.000960842	0.00982967	0.155089	0.165405	-0.00690214	-0.0174982	0.582482	0.00704025	0.0176227	0.934861	-0.22557	0.289232
	ESI+ 298	677.375	31.6931	all-trans-Heptaprenyl diphosphate;; [M+Na]	C35H60O7P2;	659>		Polyprenol	3	CID: 5280658	1.34293e-05	3.52977e-05	0.0272592	0.00375961	2.13079e-07	2.04982e-06	-0.0257613	8.00388e-05	2.19899e-08	1.87289e-07	0.0248623	-0.00676127	1.23662e-07	3.08194e-07	-0.026693	0.00307888	3.89536e-08	1.36764e-07	-0.0354987	0.0036093	2.22888e-08	6.7854e-08	0.029115	-0.00122635	0.545694	0.0128173	0.581549	0.00287609	0.648515	0.000608974
	ESI+ 299	689.521	29.9736	DG(20:4/22:6/0:0); DG(20:5/22:5/0:0);; MONOGALACTOSYL-DIACYLGLYCEROL;; [M+H]	C45H68O5;C38H72O10;	Not captured		Lipids	3	CID: 9543946 / CID: 9543945 / CID: 5327038	0.0704687	0.0807034	-0.0293388	-0.00853283	0.695478	0.713272	0.0267946	-0.00995517	0.0118572	0.0159757	-0.0288706	0.00343644	4.74543e-10	9.52512e-09	0.000636075	-0.0189141	1.77641e-09	1.09545e-08	-0.00182758	-0.0141884	1.98033e-09	9.62162e-09	-0.0123844	-0.0102653	-0.0245256	0.918253	0.0634417	0.768372	-0.140981	0.511123
	ESI+ 300	705.185	1.15143	Polysaccharide(s) [M+K]	C24H42O21	543>525		Sugars - polysaccharide	3	CID: not available	8.15982e-06	2.30875e-05	-0.0149447	0.013297	0.000498735	0.00126927	0.0101001	0.0212081	0.000707787	0.00117395	0.00440623	0.0178822	4.27149e-09	2.60074e-08	0.028306	-0.00271439	2.44867e-07	6.80815e-07	0.0159163	0.0133529	6.05639e-08	1.56619e-07	-0.0227806	-0.0120502	-0.496643	0.0259118	-0.176227	0.410099	-0.479337	0.017786
	ESI+ 301	713.423	14.6206	PI(12:0/13:0) [M+H]	C34H65O13P;	Not captured		Lipids	2	CID: 9547139	0.0138458	0.0172982	-0.00637984	-0.00447422	9.72638e-05	0.000329464	0.00509484	-0.0112542	0.183231	0.207374	-0.00290477	0.0120315	0.639788	0.651987	0.0162932	0.0113434	0.116275	0.129764	0.0187692	-0.00245965	0.101665	0.109643	-0.0113927	0.0103739	-0.674453	0.00110793	-0.454665	0.0256044	-0.542779	0.00613355
	ESI+ 306	749.505	33.5846	PA(18:0/22:6) [M+H]	C43H73O8P;	Not captured		Lipids	3	CID: 24779562	1.91133e-07	1.19396e-06	-0.0139888	0.0100602	0.0518458	0.072705	0.0163511	0.0112734	0.0549715	0.06694	-0.0125069	0.0105099	8.56708e-05	0.000117736	0.0267475	0.000507453	0.0141643	0.0174246	0.0218635	0.0126939	0.00335535	0.00400477	-0.0167455	-0.0279137	-0.784818	4.17252e-05	-0.525156	0.00841171	-0.451141	0.0269177
	ESI+ 308	758.251	7.049	Pelargonidin 3-O-rutinoside 5-O-beta-D-glucoside [M+NH3]	C33H40O19;	740>722>704>596>578>560>542>325>380>524>487>434>416>398>362>307>272	Fragmentation indicates a loss of rutinose and a loss of glucose, 272 m/z indicates pelargonidin core	Phenolic compounds	2+	CID: 443919	0.00338614	0.00472097	-0.0278417	0.0145508	0.807383	0.810754	0.0282604	0.00685332	6.4689e-05	0.000130531	-0.0280901	-0.00234779	7.60767e-10	9.88997e-09	0.0111759	-0.0111167	8.65376e-10	6.21262e-09	0.00177459	0.0156598	8.26086e-09	3.0228e-08	-0.0225465	0.00380777	-0.116496	0.624762	0.211472	0.321212	-0.408846	0.0472918
	ESI+ 309	792.569	32.7775	PS(16:0/20:0);PS(18:0/18:0) [M+H];; 1-hexadecanyl-2-(8-[3]-ladderane-octanyl)-sn-glycerophosphocholine [M+K];; 1,2 di-octadecatrienoyl-3-O-B-D-galactosyl-sn-glycerol; [M+NH3];; PG(18:0/18:2); PG(18:1/18:1); [M+NH3];; PC(O-16:0/17:0); PE(18:0/O-18:0); PE(O-16:0/20:0); PE(O-18:0/18:0) [M+NaCl]	C42H82NO10P;C44H84NO6P;C45H74O10;C42H79O10P;C41H84NO7P;	Not captured		Lipids	3	CID: 9547095 / CID: 9547096 / CID: 44256605 / CID: 5282287 / CID: 52927245 / CID: 24779291 / CID: not available / CID: 9547049 / CID: 9547051	2.71055e-05	6.62818e-05	-0.0191324	0.00237627	0.00713372	0.0137804	0.0103039	0.00195323	0.718912	0.735738	0.00133249	-0.00459494	0.00178192	0.00222048	-0.0227167	-0.02921	0.76821	0.777914	0.00152079	0.00995407	0.625405	0.633305	0.0021795	-0.00598808	0.57022	0.0086613	0.0211472	0.921869	0.165653	0.439181
	ESI+ 311	814.558	32.6737	PS(20:0/18:3); PS(20:1/18:2) [M+H;; PG(16:0/22:5); PG(16:1/22:4); PG(18:1/20:4); PG(18:2/20:3); [M+NH3]	C44H80NO10P; C44H77O10P;	Not captured		Lipids	3	CID: 52925628 / CID: 52925651 / CID: 53480604 / CID: 52926490 / CID: 53480624 / CID: 53480634	9.49867e-06	2.59594e-05	0.0206177	-0.0171622	4.12122e-08	6.39454e-07	-0.0191417	-0.00920166	8.62018e-07	3.18947e-06	0.0213372	-0.0020703	1.06317e-06	1.86636e-06	-0.0261847	0.0049895	2.63504e-05	4.67695e-05	-0.0336748	-0.00202556	1.07036e-05	1.67156e-05	0.0264978	0.0107441	0.600877	0.0050811	0.602696	0.00182726	0.652039	0.00055549
	Sumner, L.W., Amberg, A., Barrett, D. et al. Proposed minimum reporting standards for chemical analysis. Metabolomics 3, 211–221 (2007). https://doi.org/10.1007/s11306-007-0082-2
	MSI Identification levels:	Level 1 RT, accurate mass MS, MS/MS match to reference standard
	MSI Identification levels:	Level 2+ accurate mass MS, MS/MS match to published/database MS/MS spectra
	MSI Identification levels:	Level 2 accurate mass MS match to single database entry
	MSI Identification levels:	Level 3+ accurate mass MS match to multiple database entries, reduced based upon MS/MS to a single compound class
	MSI Identification levels:	Level 3 accurate mass MS match to multiple database entries
	MSI Identification levels:	Level 4 Unknown
