# Supplementary material for: Assessing the impact of nitrogen supplementation in oats across multiple growth locations and years with targeted phenotyping and high-resolution metabolite profiling approaches
Source: Food Chem. 2021 Sep 1;355:129585. doi: 10.1016/j.foodchem.2021.129585 (PMC8121753; doi:10.1016/j.foodchem.2021.129585)
Supplement: Supplementary table 4 — Gas Chromatography – Mass Spectrometry compound retention index and identification. MultiBlock Hierarchical Principal Component Analysis (variety and nitrogen blocking statements) loadings (PC1 and PC2), nitrogen and variety based two-way ANOVA (Friedman test) p values following 5% False Discovery Rate (FDR) correction (Benjamini-Hochberg procedure), Spearmans Rho and associated p values. [file mmc9.xlsx]

## Sheet: Sheet1
					IBERS 2014 Variety		IBERS 2014 MB-HPCA Loadings (Nitrogen blocking)		ADAS 2014 Variety		ADAS 2014 MB-HPCA Loadings (Nitrogen blocking)		ADAS 2015 Variety		ADAS 2015 MB-HPCA Loadings (Nitrogen blocking)		IBERS 2014 Nitrogen		IBERS 2014 MB-HPCA Loadings (Variety blocking)		ADAS 2014 Nitrogen		ADAS 2014 MB-HPCA Loadings (Variety blocking)		ADAS 2015 Nitrogen		ADAS 2015 MB-HPCA Loadings (Variety blocking)		IBER 2014 Spearman correlation coefficient		ADAS 2014 Spearman correlation coefficient		ADAS 2015 Spearman correlation coefficient
	Peak No.	Identification	MSI ID Level	PubChem CID	p-value	FDR	PC 1	PC 2	p-value	FDR	PC 1	PC 2	p-value	FDR	PC 1	PC 2	p-value	FDR	PC 1	PC 2	p-value	FDR	PC 1	PC 2	p-value	FDR	PC 1	PC 2	Rho	p-values	Rho	p-values	Rho	p-values
	1	1927_Mannitol and or sorbitol_TMS6	1	CID: 6251 / CID: 5780	0.557825	0.644047	-0.032653	0.00552689	0.866645	0.881587	-0.00213774	-0.000453776	0.290065	0.316923	0.00059984	-0.0110689	0.308664	0.350215	0.0296757	0.0364673	0.247949	0.265982	0.015995	0.00824306	0.125237	0.133916	-0.00855717	0.0107309	-0.508906	0.0219314	-0.130408	0.54361	-0.162129	0.449114
	2	1275_Glycerol_TMS3	1	CID: 753	0.0206607	0.0389137	0.0811012	-0.0417149	0.0056417	0.0107374	-0.0330692	0.0482592	0.000222803	0.000625971	-0.0466269	0.0349407	7.62039e-08	4.0873e-07	0.0529261	0.00192511	0.000490776	0.00152399	0.0843736	0.0518144	1.35941e-09	2.00513e-08	-0.0499388	-0.0434821	-0.294307	0.20783	-0.440567	0.0311845	-0.324257	0.122143
	3	1216_Valine_TMS2	1	CID: 6287	2.55756e-05	0.000107783	0.0261165	-0.0311789	6.3228e-08	7.08572e-07	-0.0552363	0.0020588	2.79404e-07	1.49862e-06	-0.0561639	-0.027929	0.0255869	0.0335472	-0.0720054	0.0660421	0.0239298	0.0381583	-0.0809669	0.099979	6.65804e-05	0.00015713	0.0941554	0.0146634	0.349489	0.130935	0.412371	0.0452338	0.754251	2.06947e-05
	4	1366_Serine_TMS3	1	CID: 5951	0.215256	0.29314	0.00357791	-0.0439986	4.38721e-05	0.000143803	-0.0619659	0.0144057	0.000528987	0.00120964	-0.039619	0.00752694	0.00912196	0.0128142	-0.00491835	0.0606789	1.38578e-06	6.89857e-06	-0.0983084	0.0516006	0.00298773	0.00476422	0.0657141	-0.0189546	-0.251387	0.285008	0.500484	0.0127448	0.511058	0.010705
	5	1300_Glycine_TMS3	1	CID: 750	0.011074	0.0235037	0.0467303	0.016346	0.000475037	0.00112109	-0.00744281	0.0507115	3.11239e-06	1.31165e-05	-0.0594834	-0.0225626	0.000379106	0.000894691	-0.0324335	0.0507636	0.191565	0.217352	0.0810878	0.0808467	1.21612e-05	3.58755e-05	0.0825746	-0.00165103	0	1	-0.377125	0.0692704	0.595647	0.00213285
	6	2637_Sucrose_TMS8	1	CID: 5988	1.03885e-05	6.03786e-05	0.0567884	0.0900035	0.00224502	0.00456746	-0.0517509	0.0159578	0.651425	0.651425	-0.0430109	-0.0256069	1.59486e-07	7.23822e-07	-0.0927606	0.0142971	0.000332339	0.00108933	-0.0805926	-0.0241198	0.000976649	0.00185878	0.0140767	-0.008063	0.57022	0.0086613	0.570975	0.00356821	-0.00352454	0.986959
	8	1438_b-Alanine_TMS3	1	CID: 239	0.967579	0.967579	-0.0119307	-0.00810376	0.0589299	0.0914965	-0.0368448	0.0215922	0.166514	0.196486	0.000764935	-0.0401403	0.332589	0.370241	-0.00188451	-0.0164848	0.0414756	0.0596843	-0.0380646	0.0409966	0.0363803	0.0466617	-0.0177621	-0.0665147	-0.0183942	0.938647	0.426469	0.037694	-0.253767	0.231486
	9	1266_Ethanolamine_TMS3	1	CID: 700	0.000402328	0.00139631	-0.0565663	-0.0842914	0.00961517	0.0171908	0.0341559	0.0234435	0.000160736	0.000499128	-0.004225	-0.0550648	1.22189e-06	4.50573e-06	-0.0721826	-0.00720214	0.0376662	0.0555577	0.0759158	0.0587889	0.000879258	0.00178883	0.0694694	-0.0476975	0.465986	0.038375	-0.26434	0.211953	0.704907	0.000119976
	10	1291_Isoleucine_TMS2	1	CID: 6306	0.00630378	0.0154968	-0.013944	-0.0564992	0.000215992	0.000579252	-0.0364113	0.010831	0.00539803	0.00965102	-0.0438845	-0.0434799	0.00185205	0.00364236	-0.0402317	0.0527123	0.00424712	0.0086407	-0.0419202	0.0809395	0.0018685	0.00324239	0.0629878	-0.00392013	0.183942	0.437569	0.239669	0.259325	0.41942	0.0413288
	11	1499_Malic_acid_TMS3	1	CID: 525	0.000981447	0.00304765	0.0782709	-0.0752281	0.0222025	0.0374271	-0.0641924	0.0579576	0.089047	0.119404	-0.0665611	0.035535	1.05939e-07	5.20868e-07	0.0504604	0.0569895	2.56033e-10	3.42555e-09	0.0299399	-0.0173184	7.82718e-10	1.53935e-08	0.0208524	-0.0315422	-0.324964	0.162116	-0.137457	0.521846	0.0881134	0.682232
	12	a-Glycerophosphate_TMS4	1	CID: 754	1.49581e-07	2.05124e-06	0.0670516	-0.0407426	0.00445565	0.00876277	-0.0421085	0.058426	3.30473e-07	1.62482e-06	-0.0721959	-0.00698606	0.000170158	0.000418306	-0.108675	0.00885633	0.0038591	0.00813169	-0.0243321	0.0443947	3.67816e-07	1.80843e-06	0.0890093	0.0225691	0.692847	0.000708301	0.429993	0.0359741	0.599171	0.00197502
	14	1527_Aspartic_acid_TMS3	1	CID: 5960	2.18617e-07	2.14973e-06	0.0802151	-0.0293754	6.42835e-09	2.64275e-07	-0.0474896	0.0116143	3.71585e-11	8.30347e-10	-0.0297343	-0.0505031	5.16467e-05	0.000138507	-0.107249	0.0164763	0.000273399	0.000948855	-0.0923237	0.0897944	0.000395785	0.000864864	0.112361	0.00607049	0.57022	0.0086613	0.539254	0.00654225	0.867036	4.22387e-08
	16	1359_Fumaric_acid_TMS2	1	CID: 444972	0.0176009	0.0358087	0.103648	-0.0434561	0.0374439	0.0597078	-0.0836572	0.0495464	0.204223	0.231715	-0.0828801	0.0205346	9.0368e-11	5.33171e-09	0.0114329	0.058391	1.56705e-09	1.46018e-08	0.0627088	0.0531895	2.20203e-10	6.496e-09	-5.3191e-05	-0.062124	-0.0674453	0.777541	-0.239669	0.259325	0.00704907	0.973922
	17	1272_Leucine_TMS2	1	CID: 6106	0.0736343	0.111395	-0.0174084	-0.0754333	1.74732e-05	7.3637e-05	-0.0335288	0.0110781	0.000533064	0.00120964	-0.050132	-0.0396814	2.77729e-05	7.84142e-05	-0.0221839	0.0433387	0.0095879	0.0176777	-0.0244987	0.108779	0.000332339	0.000754153	0.0671026	-0.00590345	0.0122628	0.959077	0.0881134	0.682232	0.489911	0.0150939
	18	1333_2,3-dihydroxypropanoic_acid_TMS3	1	CID: 752	0.218613	0.29314	0.0397105	-0.0423282	0.00146508	0.00308713	0.00211088	0.0275424	0.156236	0.19204	-0.024963	0.0123325	0.000515253	0.00116923	0.00984127	0.0601969	0.890933	0.890933	0.0804112	0.0480203	0.108735	0.123373	0.00270029	-0.0283305	-0.171679	0.469228	-0.482862	0.0168484	0.0246718	0.908896
	19	2086_Inositol_TMS6	1	CID: 892	0.0111543	0.0235037	0.0515642	0.0196262	0.000737242	0.00161101	0.0198268	0.0460236	0.0371869	0.0562571	0.00256813	0.00725652	3.06101e-06	9.50524e-06	-0.0606448	-0.00371153	0.854775	0.869512	0.0786263	0.0746076	0.00252499	0.00425641	0.0445379	-0.0112507	0.269781	0.25002	-0.310159	0.14021	0.412371	0.0452338
	20	1535_g-Aminobutyric_acid_TMS3	1	CID: 21184	0.0451674	0.0740243	0.0183335	-0.0653608	0.484985	0.539889	0.0147923	0.0576572	0.00485676	0.00895465	-0.0547082	0.021406	0.0280885	0.0360265	-0.052777	-0.00292274	0.237599	0.259599	0.0228081	0.000249755	4.30217e-06	1.6739e-05	0.0493543	0.0148582	0.202336	0.392269	-0.148031	0.490004	0.246718	0.245147
	21	1824_Citric_acid_TMS4	1	CID: 311	0.00111101	0.00327749	-0.0722288	-0.0511061	0.0969026	0.139445	0.0627068	-0.0165182	0.026463	0.0421978	0.0622713	-0.0227011	2.61178e-06	9.0644e-06	0.0625398	0.0451173	4.72176e-09	3.4823e-08	0.00450537	-0.00577705	1.3685e-08	1.61483e-07	-0.0338044	0.0142835	-0.521168	0.0184526	-0.119834	0.57702	-0.317208	0.130952
	22	1315_Succinic_acid_TMS2	1	CID: 1110	0.0371902	0.0644627	0.0917539	-0.0305604	0.120798	0.169692	-0.0486569	0.0546354	0.00186513	0.0039301	-0.0650442	0.0161252	7.98964e-09	7.47335e-08	-0.0299798	0.0203778	5.84021e-05	0.000246123	0.0382587	0.0445795	7.00605e-08	4.59286e-07	0.0620618	-0.0316894	0.00613139	0.979533	-0.207948	0.329529	0.334831	0.109749
	23	1293_Proline_TMS2	1	CID: 145742	3.79639e-06	2.79984e-05	0.056682	-0.0282041	7.20582e-08	7.08572e-07	-0.0127929	0.0147928	1.57153e-10	2.318e-09	-0.0538767	-0.0512258	0.00294026	0.00559598	-0.100319	0.0267227	0.021963	0.0359949	-0.0805094	0.0862933	6.60145e-07	2.99604e-06	0.108074	0.0238488	0.557957	0.0105745	0.630892	0.000948382	0.743677	3.11571e-05
	25	1618_Glutamic_acid_TMS3	1	CID: 33032	8.82537e-07	7.43853e-06	0.0841802	-0.0637495	0.000584473	0.0013263	-0.0560208	0.00365776	1.06621e-07	6.29064e-07	-0.0657833	-0.00487781	1.14e-08	7.47335e-08	-0.101634	0.0273195	0.00192955	0.00421643	-0.10611	0.018429	4.95048e-06	1.71811e-05	0.0872211	0.0518604	0.392409	0.087019	0.655564	0.000506115	0.546303	0.00574642
	26	1270_Phosphate_TMS3	1	CID: 1061	1.96489e-05	8.91757e-05	0.01135	-0.0870751	1.37324e-06	1.01276e-05	0.0139602	0.0511035	0.000324777	0.000833124	-0.0513464	-0.0496893	0.000905218	0.00190742	-0.0801094	0.0119286	0.0808399	0.10148	0.0516296	0.114393	5.29324e-05	0.000146176	0.0425563	0.089185	0.331095	0.153882	-0.11631	0.588353	0.0810643	0.706506
	27	1891_Galactose_MEOX_TMS5_1 (and or mannose)	3	CID: 6036 / CID: 18950	0.0067078	0.0158304	-0.0876054	-0.0227192	0.000262878	0.000674338	0.0511309	0.0112798	0.162466	0.195623	0.0202725	-0.0204817	6.33861e-07	2.49319e-06	0.0518283	-0.00476263	0.00151579	0.00372632	0.090913	0.0643383	0.0400628	0.0502916	-0.0183488	-0.0486761	-0.318832	0.170648	-0.53573	0.00697345	-0.243193	0.252171
	28	1393_Threonine_TMS3	1	CID: 6288	0.0191053	0.0375737	-0.00280511	-0.0493789	3.83453e-06	2.0567e-05	-0.0279662	-0.0137277	0.000269057	0.000721561	-0.0306913	-0.0247354	0.0507958	0.0624365	-0.0298956	0.0428719	0.0437703	0.060057	-0.0742152	0.0981404	0.111195	0.123783	0.0788346	-0.00124509	0.0122628	0.959077	0.465239	0.0219707	0.662613	0.000418643
	29	1923_Lysine_TMS4	1	CID: 5962	1.16295e-05	6.03786e-05	-0.00216831	0.0111379	7.29673e-05	0.000215253	-0.0239282	-0.011595	6.00383e-08	4.42783e-07	-0.0319621	-0.0537102	0.00600111	0.00956934	-0.0543834	-0.0416385	0.138894	0.163895	-0.0752712	0.0686297	0.00424712	0.00659422	0.0931959	0.0109938	0.600877	0.0050811	0.507533	0.0113526	0.743677	3.11571e-05
	30	1526_Oxoproline_1_TMS2	1	CID: 7405	0.00259335	0.00695489	0.0539716	-0.0303251	8.95324e-06	4.40201e-05	-0.0531569	-0.00408123	4.89896e-05	0.000180649	-0.0571988	0.00651397	0.00435696	0.00734459	-0.0503355	0.0121112	0.0014098	0.00361644	-0.0780287	0.0896317	0.00157172	0.00281004	0.0728471	0.0131302	0.141022	0.553156	0.451141	0.0269177	0.486386	0.0159515
	31	1369_2-Piperidinecarboxylic_acid_TMS2	1	CID: 849	0.00167114	0.00469512	-0.0356264	0.115003	1.57587e-05	7.15201e-05	0.0226821	-0.0444303	1.35861e-08	1.33597e-07	0.0168364	-0.116545	6.12696e-09	7.22981e-08	-0.015035	0.0220077	2.90842e-11	1.71597e-09	-0.0733018	-0.0662777	2.21961e-08	2.18262e-07	0.0947603	0.00219404	0.122628	0.60652	0.363027	0.081234	0.546303	0.00574642
	33	1860_Quinic_acid_TMS5	1	CID: 6508	0.00353969	0.00908007	-0.020795	-0.0871912	3.54531e-05	0.000130733	0.0393824	0.00155152	0.00650206	0.011283	0.0296748	0.0918652	5.53563e-08	3.26602e-07	-0.0136817	0.0653771	1.73241e-09	1.46018e-08	0.0630538	0.0220649	3.21614e-08	2.3719e-07	-0.0331406	0.0538959	0.0429198	0.857415	-0.426469	0.037694	-0.229095	0.281561
	34	2309_Galactosyl_Glycerol_TMS6	1	CID: 481115	0.121255	0.174488	-0.0462784	0.00648882	2.58727e-06	1.52649e-05	0.0395492	-0.0672153	0.000477478	0.0011738	-0.0224505	-0.0819196	0.0175897	0.0241347	0.0116742	0.0458215	1.15498e-06	6.89857e-06	0.0822709	0.0669166	2.76205e-07	1.62961e-06	-0.0423484	0.0583613	-0.269781	0.25002	-0.669662	0.000344586	-0.429993	0.0359741
	35	1886_Allantoin_TMS4	1	CID: 204	1.73834e-07	2.05124e-06	0.0583763	0.0503477	8.95846e-09	2.64275e-07	-0.0359793	0.0264919	4.10649e-11	8.30347e-10	-0.0243296	-0.0260269	2.4732e-07	1.04228e-06	-0.112863	-0.0245449	1.4031e-06	6.89857e-06	-0.0972311	0.06178	0.018712	0.0250911	0.109491	-0.0052937	0.803213	2.00706e-05	0.736628	4.04947e-05	0.895232	3.51773e-09
	36	1939_Tyrosine_TMS3	1	CID: 6057	1.22804e-05	6.03786e-05	0.0546485	-0.00884787	2.24047e-05	8.81253e-05	-0.04497	0.0292623	3.014e-06	1.31165e-05	-0.0538772	-0.0122304	0.00307018	0.00566064	-0.0795914	0.0201463	8.65159e-05	0.000340296	-0.0571778	0.102658	5.6984e-05	0.000146176	0.0782429	-0.00881114	0.453723	0.0444964	0.317208	0.130952	0.623843	0.0011239
	37	1623_Phenylalanine_TMS2	1	CID: 6140	4.78484e-05	0.000188204	0.0314179	-0.0579377	3.95963e-05	0.000137423	-0.0376847	0.0142746	3.20607e-08	2.70226e-07	-0.0499914	0.0162838	0.00841453	0.0124114	-0.0761127	0.0521958	0.00449105	0.00883239	-0.0907679	0.0732849	6.05954e-05	0.000148964	0.0957593	0.0070102	0.465986	0.038375	0.387699	0.0612185	0.729579	5.22111e-05
	38	1562_Threonic_acid_1_TMS4	1	CID: 151152	0.764851	0.802742	0.0697154	-0.0569403	0.245205	0.301398	-0.0620988	0.0522926	0.340634	0.365407	-0.0258867	0.0423694	2.85569e-06	9.36033e-06	-0.00152616	-0.00165225	2.36451e-10	3.42555e-09	-0.0196656	-0.00769359	6.28908e-06	2.06142e-05	0.00799549	-0.0630559	0.0613139	0.797341	0.0669662	0.755875	0.0422944	0.844433
	39	1670_Asparagine_2_TMS3	1	CID: 6267	6.61657e-08	1.30126e-06	0.101196	0.0172777	5.11204e-08	7.08572e-07	-0.0491099	0.0228377	4.22211e-11	8.30347e-10	-0.061294	0.00561493	2.56172e-09	3.77854e-08	-0.113938	0.0185335	0.000174658	0.000644052	-0.0993671	0.077988	5.62879e-05	0.000146176	0.107803	0.0346291	0.533431	0.0154293	0.648515	0.000608974	0.824742	7.16146e-07
	40	1525_Methionine_TMS2	1	CID: 876	0.00703379	0.0159613	-0.0174437	-0.0439826	0.0184735	0.0320569	-0.031921	0.0392404	0.00356706	0.00701521	-0.0331538	-0.0388333	0.0062643	0.00972614	-0.02982	0.0587323	0.00183132	0.00415568	-0.0184413	0.0439061	0.00456325	0.0067308	0.0431575	0.0471429	0.0674453	0.777541	0.0140981	0.947869	0.232619	0.274019
	42	2138_Caffeic_acid_TMS3	1	CID: 689043	0.0707075	0.109783	0.0599474	0.00238333	0.832736	0.861955	-0.0461069	0.0485354	0.0287095	0.0445752	-0.0342413	0.0262851	0.00320578	0.00573154	-0.0579744	-0.0047493	0.00695664	0.0132401	-0.0126718	-0.00255315	0.00130589	0.00240773	0.030862	0.0718786	0.44146	0.0513437	0.204423	0.337975	0.183276	0.391318
	43	2212_Tryptophan_2_TMS3	1	CID: 6305	1.50674e-09	8.88977e-08	0.0763397	0.01716	3.84947e-08	7.08572e-07	-0.0245641	0.0767856	1.02638e-07	6.29064e-07	-0.0707309	0.00299812	0.000775046	0.00169362	-0.107375	-0.0359432	0.000625903	0.00175849	-0.0383243	-0.0344485	7.41707e-06	2.30319e-05	0.0750101	-0.0577441	0.901315	5.86489e-08	0.814168	1.29438e-06	0.694334	0.000167177
	46	1914_Glucose_MEOX_TMS5_2	1	CID: 5793	0.0978778	0.14437	-0.0242764	0.0177526	0.179921	0.230768	-0.019644	0.00190238	0.00327051	0.0066538	-0.0177091	-0.0271139	0.486987	0.532079	0.0258646	-0.0140305	0.0447913	0.060061	0.0659087	0.0628991	0.084901	0.100183	-0.0425098	-0.0489683	-0.496643	0.0259118	-0.394748	0.0562646	-0.394748	0.0562646
	47	2046_Hexadecanoic_acid_TMS	1	CID: 985	0.613596	0.68306	-0.00185598	-0.0317817	0.137066	0.188067	-0.0156476	-0.0221207	0.108831	0.14269	-0.0348536	0.0319348	0.674599	0.68623	0.0159494	0.0794559	0.663661	0.699214	-0.0413073	-0.0242109	0.107125	0.123373	-0.0172593	0.0148833	-0.239124	0.309931	-0.144506	0.500509	-0.0317208	0.883021
	48	1873_Fructose_MEOX_TMS5_1	1	CID: 2723872	0.425518	0.523032	-0.0203583	0.0418856	0.317766	0.374964	-0.0255286	-0.0206408	0.000144874	0.000474865	-0.0141471	-0.0470157	0.0248799	0.0333617	0.02619	-0.0308836	0.000662416	0.00177648	0.0460361	0.0525267	0.00266006	0.00435955	-0.0526152	-0.0563653	-0.435329	0.0550558	-0.165653	0.439181	-0.454665	0.0256044
	49	1541_Oxoproline_2_TMS2	1	CID: 7405	0.852837	0.867541	0.0435264	-0.0252588	0.750319	0.790515	-0.0451807	-0.00859465	0.054602	0.0785736	-0.0313143	0.0222416	0.0319972	0.0401667	0.00470466	0.0427746	0.0429369	0.060057	-0.0400967	0.00831563	0.0347322	0.0455378	0.0321261	0.0348944	-0.0981023	0.680726	0.243193	0.252171	0.271389	0.199565
	50	1882_Fructose_MEOX_TMS5_2	1	CID: 2723872	0.283049	0.371109	-0.0225008	0.0456089	0.298334	0.359218	-0.0296566	-0.0210403	0.000202457	0.000597247	-0.0186806	-0.0436315	0.00810064	0.0122548	0.0240767	-0.0272143	0.00181665	0.00415568	0.0445559	0.0592043	0.00552466	0.00795011	-0.0524713	-0.059961	-0.392409	0.087019	-0.218521	0.304963	-0.461714	0.0231324
	51	1461_Homoserine_TMS3	1	CID: 779	0.161152	0.22638	0.0201686	0.0124578	0.15753	0.206539	-0.0367532	0.0224684	0.00415823	0.00791405	-0.0417269	-0.0133232	0.648971	0.671742	-0.0493777	0.00615696	0.032022	0.0497184	0.0255317	0.0336148	0.00445537	0.0067308	0.0329257	0.0343335	0.496643	0.0259118	0.112785	0.599781	0.359503	0.0844548
	52	1437_Aspartic_acid_TMS2	1	CID: 5960	0.502358	0.60488	0.00813899	0.00605285	0.0898248	0.132492	-0.0233028	0.0200332	0.173457	0.200666	0.016467	-0.00118002	0.838399	0.838399	-0.028456	0.0255873	0.108735	0.133654	-0.0206156	0.0324517	0.875012	0.875012	0.0310983	-0.0164635	0.410803	0.0719762	0.190325	0.373034	0.49696	0.0134919
	53	1896_Glucose_MEOX_TMS5_1	1	CID: 5793	0.36797	0.461919	0.00178321	0.0249085	0.379906	0.439499	-0.0395886	0.0024229	0.0011381	0.00248697	-0.0204656	-0.0244385	0.523913	0.562016	0.010057	-0.0257243	0.0190071	0.0329829	0.0420965	0.0613458	0.122482	0.133823	-0.0399973	-0.0413372	-0.380146	0.0982596	-0.15508	0.46933	-0.355978	0.0877707
	54	2200_Tryptophan_1_TMS2	1	CID: 6305	3.41661e-09	1.0079e-07	0.0599098	0.0228293	3.81429e-07	3.2149e-06	0.000954134	0.0635567	5.54324e-06	2.18034e-05	-0.0627873	0.0257738	0.00331533	0.00575307	-0.102966	-0.0431985	0.036521	0.0552497	-0.0240244	-0.055729	4.5394e-06	1.6739e-05	0.0511129	-0.0575547	0.901315	5.86489e-08	0.708432	0.000107078	0.630892	0.000948382
	55	1919_Histidine_TMS3	1	CID: 6274	0.000587661	0.00192622	0.0566603	0.0314382	0.000450136	0.00110659	-0.029668	0.0112004	0.000133655	0.000463863	-0.0244358	-0.0246482	0.000124984	0.00032061	-0.0334038	-0.0460626	0.0724446	0.0929181	-0.0218075	-0.0624304	0.064159	0.0772526	0.0366949	-0.080644	0.429198	0.0589687	0.355978	0.0877707	0.422944	0.0394784
	56	1625_Asparagine_1_TMS4	1	CID: 6267	1.12731e-05	6.03786e-05	0.0680895	0.0136571	2.22068e-06	1.45578e-05	-0.0436217	0.0154232	4.08131e-10	4.81594e-09	-0.045249	0.0186319	2.79101e-05	7.84142e-05	-0.0941653	0.038658	0.000558773	0.00164838	-0.0882215	0.0823451	0.000915518	0.00180052	0.104344	0.0213994	0.57022	0.0086613	0.60622	0.00168903	0.849413	1.52389e-07
	57	1991_Gluconic_acid_TMS6	1	CID: 10690	0.77553	0.802742	0.055078	0.0375714	0.00959196	0.0171908	0.000913631	0.0361648	0.237236	0.264093	-0.0404238	0.00156229	0.00461448	0.00756262	0.00781651	0.0272871	0.02104	0.0354674	0.0620599	0.0159762	0.0101733	0.0139587	-0.00667163	0.0287675	0.00613139	0.979533	-0.422944	0.0394784	-0.0528681	0.80619
	58	1973_Unoximated_Glucose_3_TMS5	1	CID: 5793	0.340576	0.436826	0.0507045	0.0215357	0.415167	0.471055	-0.0216989	0.0111002	0.385969	0.399511	-0.0261081	0.0186521	0.00882382	0.0126977	0.00857351	0.0464635	0.224416	0.249821	0.0192642	-0.000351099	0.00828231	0.0116347	0.0095597	0.0477364	0.030657	0.897909	-0.274914	0.193559	0.0951625	0.658259
	59	1820_Unoximated_Fructose_TMS5	1	CID: 2723872	0.567634	0.644047	0.0311057	-0.00556665	0.0329144	0.0539431	-0.00442664	0.0108551	0.063862	0.0876245	-0.0417039	0.0206532	0.20709	0.244366	0.0156726	0.0260294	0.834287	0.86356	0.0318674	-0.00302387	0.000865156	0.00178883	0.0173296	0.0368244	-0.159416	0.502004	-0.451141	0.0269177	0.15508	0.46933
